# Supplementary material for: Using intrahost single nucleotide variant data to predict SARS-CoV-2 detection cycle threshold values
Source: PLoS One. 2024 Oct 30;19(10):e0312686. doi: 10.1371/journal.pone.0312686 (PMC11524481; doi:10.1371/journal.pone.0312686)
Supplement: S1 File — (S1) Samples used in this study, (S2) The distribution of samples and Ct values across instruments, (S3)R2 and RMSE values for outpatient, inpatient, IMU, and ICU samples, and (S4) Holdout set of external genomes with published Ct values from SRA. (XLSX) [file pone.0312686.s002.xlsx]

## Sheet: S1 Table
S1 Table. SARS-CoV-2 samples used in this study.
ID	Sample Date	Ct Value	Instrument	Variant	ARTIC Primer Version	Patient Status	SRA Run Accession
MCoV-119977	2022-12-09	45	CEPHEID	omicron	V4.1	Inpatient	SRR25697644
MCoV-29333	2021-01-27	44.9	CEPHEID	B.1.2	V3	ICU	SRR18377577
MCoV-46759	2021-05-23	44.9	CEPHEID	B.1.1.7	V3	Inpatient	SRR19275281
MCoV-116705	2022-10-03	44.9	CEPHEID	omicron	V4.1	Inpatient	SRR25625029
MCoV-119384	2022-12-04	44.8	CEPHEID	omicron	V4.1	Outpatient	SRR25624914
MCoV-121750	2022-12-29	44.8	CEPHEID	omicron	V4.1	Inpatient	SRR25697595
MCoV-121780	2022-12-29	44.8	CEPHEID	omicron	V4.1	Inpatient	SRR25623967
MCoV-122605	2023-01-07	44.8	CEPHEID	omicron	V4.1	Inpatient	SRR25625550
MCoV-65226	2021-09-27	44.7	CEPHEID	B.1.617.2	V4	Inpatient	SRR25589660
MCoV-125143	2023-02-07	44.6	CEPHEID	omicron	V4.1	Outpatient	SRR25694839
MCoV-111330	2022-08-06	44.5	CEPHEID	omicron	V4.1	Outpatient	SRR25696069
MCoV-121264	2022-12-23	44.5	CEPHEID	omicron	V4.1	Inpatient	SRR25677250
MCoV-96429	2022-04-02	44.4	CEPHEID	omicron	V4.1	Outpatient	SRR25697906
MCoV-106865	2022-07-13	44.4	CEPHEID	omicron	V4.1	Outpatient	SRR25696455
MCoV-117473	2022-10-16	44.4	CEPHEID	omicron	V4.1	Outpatient	SRR25677370
MCoV-108032	2022-07-19	44.3	CEPHEID	omicron	V4.1	Inpatient	SRR25678465
MCoV-111624	2022-08-08	44.3	CEPHEID	omicron	V4.1	Inpatient	SRR25698054
MCoV-126210	2023-02-22	44.1	CEPHEID	omicron	V4.1	Inpatient	SRR25676344
MCoV-105255	2022-07-07	44	CEPHEID	omicron	V4.1	Outpatient	SRR25675922
MCoV-118725	2022-11-24	44	CEPHEID	omicron	V4.1	Outpatient	SRR25676483
MCoV-124238	2023-01-25	44	CEPHEID	omicron	V4.1	Outpatient	SRR25675563
MCoV-123618	2023-01-16	43.9	CEPHEID	omicron	V4.1	Outpatient	SRR25675582
MCoV-20125	2021-01-01	43.8	CEPHEID	B.1	V3	Inpatient	SRR18373951
MCoV-57751	2021-08-22	43.8	CEPHEID	B.1.617.2	V4	Inpatient	SRR25585812
MCoV-119644	2022-12-06	43.8	CEPHEID	omicron	V4.1	Inpatient	SRR25695050
MCoV-123253	2023-01-11	43.7	CEPHEID	omicron	V4.1	ICU	SRR25696698
MCoV-126493	2023-02-28	43.7	CEPHEID	omicron	V4.1	Outpatient	SRR25697963
MCoV-101707	2022-06-19	43.6	CEPHEID	omicron	V4.1	Outpatient	SRR25675228
MCoV-122051	2023-01-02	43.6	CEPHEID	omicron	V4.1	Inpatient	SRR25624845
MCoV-79792	2022-01-13	43.5	CEPHEID	omicron	V4.1	Outpatient	SRR25613278
MCoV-96740	2022-04-14	43.5	CEPHEID	omicron	V4.1	ICU	SRR25676315
MCoV-116301	2022-09-22	43.5	CEPHEID	omicron	V4.1	Outpatient	SRR25678267
MCoV-119342	2022-12-04	43.5	CEPHEID	omicron	V4.1	Inpatient	SRR25695398
MCoV-121214	2022-12-25	43.5	CEPHEID	omicron	V4.1	Outpatient	SRR25623995
MCoV-121797	2022-12-29	43.5	CEPHEID	omicron	V4.1	Inpatient	SRR25677200
MCoV-122839	2023-01-09	43.5	CEPHEID	omicron	V4.1	Inpatient	SRR25695293
MCoV-105480	2022-07-07	43.4	CEPHEID	omicron	V4.1	Inpatient	SRR25675892
MCoV-120855	2022-12-21	43.4	CEPHEID	omicron	V4.1	ICU	SRR25677275
MCoV-123078	2023-01-10	43.4	CEPHEID	omicron	V4.1	Inpatient	SRR25696720
MCoV-96630	2022-04-11	43.3	CEPHEID	omicron	V4.1	Outpatient	SRR25697128
MCoV-121821	2022-12-30	43.3	CEPHEID	omicron	V4.1	Inpatient	SRR25697583
MCoV-73380	2021-12-31	43	CEPHEID	omicron	V4	Outpatient	SRR25613707
MCoV-119350	2022-12-04	43	CEPHEID	omicron	V4.1	Outpatient	SRR25677301
MCoV-37284	2021-03-26	42.9	CEPHEID	B.1	V3	Inpatient	SRR19272611
MCoV-96731	2022-04-14	42.9	CEPHEID	omicron	V4.1	Inpatient	SRR25697117
MCoV-109241	2022-07-25	42.8	CEPHEID	omicron	V4.1	Inpatient	SRR25626215
MCoV-109436	2022-07-26	42.7	CEPHEID	omicron	V4.1	Inpatient	SRR25677824
MCoV-120889	2022-12-22	42.7	CEPHEID	omicron	V4.1	Inpatient	SRR25677267
MCoV-124450	2023-01-30	42.5	CEPHEID	omicron	V4.1	Outpatient	SRR25698013
MCoV-18283	2020-11-16	42.4	CEPHEID	B.1	V3	Outpatient	SRR25575122
MCoV-118504	2022-11-19	42.4	CEPHEID	omicron	V4.1	Inpatient	SRR25695081
MCoV-119095	2022-11-29	42.3	CEPHEID	omicron	V4.1	Inpatient	SRR25697671
MCoV-120228	2022-12-14	42.3	CEPHEID	omicron	V4.1	Inpatient	SRR25695376
MCoV-118090	2022-11-13	42.1	CEPHEID	omicron	V4.1	ICU	SRR25695434
MCoV-119848	2022-12-11	42.1	CEPHEID	omicron	V4.1	Inpatient	SRR25677530
MCoV-121420	2022-12-27	42.1	CEPHEID	omicron	V4.1	Inpatient	SRR25696796
MCoV-115686	2022-09-14	42	CEPHEID	omicron	V4.1	ICU	SRR25676960
MCoV-125428	2023-02-10	42	CEPHEID	omicron	V4.1	Outpatient	SRR25697968
MCoV-115751	2022-09-15	41.99	ALINITY	omicron	V4.1	ICU	SRR25695144
MCoV-119863	2022-12-08	41.98	ALINITY	omicron	V4.1	Inpatient	SRR25622773
MCoV-28925	2021-01-25	41.96	ALINITY	B.1.596	V3	Outpatient	SRR18376199
MCoV-80055	2022-01-13	41.96	ALINITY	omicron	V4.1	Outpatient	SRR25614937
MCoV-21656	2021-01-09	41.95	ALINITY	B.1	V3	ICU	SRR18373397
MCoV-77908	2022-01-10	41.95	ALINITY	omicron	V4.1	Outpatient	SRR25614402
MCoV-96238	2022-03-27	41.93	ALINITY	omicron	V4.1	Inpatient	SRR25625134
MCoV-118701	2022-11-26	41.93	ALINITY	omicron	V4.1	Inpatient	SRR25624947
MCoV-36503	2020-12-09	41.92	ALINITY	B.1	V3	Outpatient	SRR19310939
MCoV-23889	2021-01-14	41.92	ALINITY	B.1.2	V3	Outpatient	SRR19335883
MCoV-25891	2021-02-02	41.92	ALINITY	B.1.1.519	V3	Outpatient	SRR18377818
MCoV-26293	2021-02-05	41.92	ALINITY	B.1.2	V3	ICU	SRR19336919
MCoV-96374	2022-03-31	41.92	ALINITY	omicron	V4.1	Inpatient	SRR25623633
MCoV-64514	2021-09-21	41.91	ALINITY	B.1.617.2	V4	Inpatient	SRR25588202
MCoV-103529	2022-06-28	41.91	ALINITY	omicron	V4.1	Outpatient	SRR25623079
MCoV-112191	2022-08-13	41.91	ALINITY	omicron	V4.1	Inpatient	SRR25697384
MCoV-28804	2021-01-22	41.9	ALINITY	B.1.596	V3	Outpatient	SRR18376307
MCoV-121781	2022-12-29	41.9	CEPHEID	omicron	V4.1	Inpatient	SRR25677205
MCoV-124673	2023-01-31	41.9	CEPHEID	omicron	V4.1	Inpatient	SRR25623851
MCoV-32805	2020-12-18	41.89	ALINITY	B.1.596	V3	Outpatient	SRR19247061
MCoV-103584	2022-06-22	41.89	ALINITY	omicron	V4.1	Outpatient	SRR25696960
MCoV-121230	2022-12-24	41.88	ALINITY	omicron	V4.1	Inpatient	SRR25625638
MCoV-77151	2022-01-07	41.87	ALINITY	omicron	V4.1	Outpatient	SRR25615945
MCoV-28200	2021-02-18	41.86	ALINITY	B.1.2	V3	Outpatient	SRR19311293
MCoV-96413	2022-03-31	41.86	ALINITY	omicron	V4.1	Inpatient	SRR25697910
MCoV-25695	2021-02-01	41.85	ALINITY	B.1.595	V3	Inpatient	SRR18374199
MCoV-14763	2020-10-01	41.84	ALINITY	B.1	V3	Inpatient	SRR25579393
MCoV-14962	2020-10-15	41.84	ALINITY	B.1.396	V3	Outpatient	SRR25575604
MCoV-26450	2021-02-04	41.84	ALINITY	B.1.2	V3	Outpatient	SRR19336298
MCoV-32229	2021-03-12	41.84	ALINITY	B.1.1.7	V3	Outpatient	SRR19245317
MCoV-107306	2022-07-17	41.84	ALINITY	omicron	V4.1	Inpatient	SRR25696858
MCoV-22231	2021-01-08	41.83	ALINITY	B.1.2	V3	Outpatient	SRR25576968
MCoV-26239	2021-02-05	41.83	ALINITY	B.1.2	V3	Outpatient	SRR19337709
MCoV-106248	2022-07-11	41.83	ALINITY	omicron	V4.1	Inpatient	SRR25678536
MCoV-70069	2021-12-17	41.82	ALINITY	omicron	V4	Outpatient	SRR25590507
MCoV-26271	2021-02-05	41.81	ALINITY	B.1.2	V3	Outpatient	SRR19336941
MCoV-28164	2021-02-18	41.81	ALINITY	B.1.609	V3	Outpatient	SRR19312021
MCoV-55431	2021-08-13	41.81	ALINITY	B.1.617.2	V4	Outpatient	SRR25588912
MCoV-37266	2021-03-25	41.8	ALINITY	B.1.177.73	V3	ICU	SRR19272629
MCoV-79871	2022-01-13	41.8	ALINITY	omicron	V4.1	Outpatient	SRR25616505
MCoV-96405	2022-04-03	41.8	CEPHEID	omicron	V4.1	Inpatient	SRR25623627
MCoV-105730	2022-07-08	41.8	CEPHEID	omicron	V4.1	Inpatient	SRR25696490
MCoV-108349	2022-07-20	41.8	CEPHEID	omicron	V4.1	Inpatient	SRR25696401
MCoV-124157	2023-01-24	41.8	CEPHEID	omicron	V4.1	Outpatient	SRR25623880
MCoV-124789	2023-02-02	41.8	CEPHEID	omicron	V4.1	Outpatient	SRR25623835
MCoV-25527	2021-01-22	41.79	ALINITY	B.1.2	V3	Inpatient	SRR18376255
MCoV-52606	2021-08-02	41.79	ALINITY	B.1.617.2	V4	Outpatient	SRR25589035
MCoV-18383	2020-11-18	41.78	ALINITY	B.1	V3	Outpatient	SRR25577012
MCoV-29410	2021-01-26	41.78	ALINITY	B.1.2	V3	Inpatient	SRR18374996
MCoV-47062	2021-05-28	41.77	ALINITY	B.1	V3	Outpatient	SRR19275075
MCoV-47300	2021-06-03	41.77	ALINITY	B.1.234	V3	Outpatient	SRR19336556
MCoV-48139	2021-07-02	41.77	ALINITY	AY.26	V3	Outpatient	SRR19339236
MCoV-60125	2021-08-30	41.77	ALINITY	B.1.617.2	V4	Inpatient	SRR25589305
MCoV-100813	2022-06-13	41.77	ALINITY	omicron	V4.1	Outpatient	SRR25623825
MCoV-12733	2020-08-29	41.76	ALINITY	B.1	V3	Inpatient	SRR25576650
MCoV-38958	2021-04-08	41.76	ALINITY	None	V3	Outpatient	SRR19274348
MCoV-106473	2022-07-12	41.74	ALINITY	omicron	V4.1	Inpatient	SRR25623442
MCoV-17516	2020-11-10	41.73	ALINITY	B.1.535	V3	Outpatient	SRR25578328
MCoV-23845	2021-01-14	41.73	ALINITY	B.1	V3	Outpatient	SRR19339175
MCoV-29247	2021-01-27	41.73	ALINITY	B.1.2	V3	Outpatient	SRR18375286
MCoV-24685	2021-01-18	41.72	ALINITY	B.1.596	V3	Outpatient	SRR25576912
MCoV-79844	2022-01-13	41.71	ALINITY	omicron	V4.1	Outpatient	SRR25616772
MCoV-96218	2022-03-23	41.71	ALINITY	omicron	V4.1	IMU	SRR25625136
MCoV-12886	2020-08-18	41.7	PANTHER	B.1	V3	Inpatient	SRR25575434
MCoV-18626	2020-11-20	41.7	ALINITY	B.1	V3	Inpatient	SRR25579199
MCoV-24010	2021-01-15	41.7	ALINITY	B.1.2	V3	Outpatient	SRR19339138
MCoV-28844	2021-01-25	41.7	PANTHER	B.1.2	V3	Outpatient	SRR18372830
MCoV-45994	2021-05-15	41.7	PANTHER	None	V3	Inpatient	SRR19276326
MCoV-112891	2022-08-17	41.7	ALINITY	omicron	V4.1	Inpatient	SRR25625829
MCoV-22458	2021-01-11	41.69	ALINITY	B.1	V3	Inpatient	SRR25579176
MCoV-23521	2021-01-13	41.69	ALINITY	B.1	V3	Outpatient	SRR18374981
MCoV-24012	2021-01-15	41.69	ALINITY	B.1.2	V3	Outpatient	SRR19339136
MCoV-25649	2021-02-01	41.69	ALINITY	B.1	V3	Outpatient	SRR18373065
MCoV-38936	2021-04-09	41.69	ALINITY	B.1.1	V3	Inpatient	SRR19275890
MCoV-26317	2021-02-04	41.68	ALINITY	B.1	V3	Outpatient	SRR19338943
MCoV-29004	2021-02-23	41.68	ALINITY	B.1	V3	ICU	SRR18372660
MCoV-65501	2021-09-30	41.67	ALINITY	B.1.617.2	V4	Outpatient	SRR25590636
MCoV-27704	2021-02-13	41.66	ALINITY	B.1.2	V3	Inpatient	SRR19311754
MCoV-77883	2022-01-10	41.66	ALINITY	omicron	V4.1	Outpatient	SRR25614426
MCoV-14461	2020-10-08	41.65	ALINITY	B.1.243	V3	Outpatient	SRR25575307
MCoV-24068	2021-01-15	41.65	ALINITY	B.1.2	V3	Outpatient	SRR19339112
MCoV-56393	2021-08-17	41.64	ALINITY	B.1.617.2	V4	Outpatient	SRR25589445
MCoV-102641	2022-06-23	41.64	ALINITY	omicron	V4.1	Outpatient	SRR25675179
MCoV-28178	2021-02-19	41.63	ALINITY	B.1.596	V3	ICU	SRR19312007
MCoV-47713	2021-06-26	41.62	ALINITY	B.1	V3	Inpatient	SRR19338315
MCoV-25859	2021-02-02	41.61	ALINITY	B.1.2	V3	Inpatient	SRR18375332
MCoV-44116	2021-04-28	41.61	ALINITY	B.1	V3	Inpatient	SRR19273992
MCoV-13773	2020-08-17	41.6	CEPHEID	B.1	V3	Inpatient	SRR25575824
MCoV-38948	2021-04-12	41.6	ALINITY	B.1.1	V3	Outpatient	SRR19274358
MCoV-58017	2021-08-23	41.6	CEPHEID	AY.25	V4	Inpatient	SRR25589413
MCoV-96372	2022-03-31	41.59	ALINITY	omicron	V4.1	ICU	SRR25678244
MCoV-96373	2022-03-31	41.59	ALINITY	omicron	V4.1	Outpatient	SRR25697916
MCoV-48898	2021-07-07	41.58	ALINITY	AY.26	V3	Inpatient	SRR16193230
MCoV-20749	2021-01-06	41.56	ALINITY	B.1.596	V3	Outpatient	SRR18377639
MCoV-26411	2021-02-04	41.56	ALINITY	B.1	V3	Outpatient	SRR19338913
MCoV-29023	2021-02-23	41.55	ALINITY	None	V3	Outpatient	SRR18375529
MCoV-113871	2022-08-24	41.55	ALINITY	omicron	V4.1	ICU	SRR25696241
MCoV-37829	2020-12-10	41.54	ALINITY	B.1.595	V3	Outpatient	SRR19272490
MCoV-26016	2021-02-03	41.54	ALINITY	B.1.596	V3	Outpatient	SRR19337004
MCoV-65192	2021-09-27	41.54	ALINITY	B.1.617.2	V4	Inpatient	SRR25589674
MCoV-29100	2021-02-24	41.53	ALINITY	B.1.1	V3	Outpatient	SRR18377841
MCoV-97129	2022-05-01	41.53	ALINITY	omicron	V4.1	Inpatient	SRR25626014
MCoV-99484	2022-06-02	41.53	ALINITY	omicron	V4.1	Outpatient	SRR25623482
MCoV-46611	2021-05-20	41.52	ALINITY	B.1.2	V3	Outpatient	SRR19273077
MCoV-104417	2022-07-03	41.52	ALINITY	omicron	V4.1	Inpatient	SRR25675066
MCoV-50976	2021-07-22	41.51	ALINITY	AY.26	V3	Outpatient	SRR19339814
MCoV-112881	2022-08-17	41.51	ALINITY	omicron	V4.1	Outpatient	SRR25676640
MCoV-14293	2020-10-05	41.5	CEPHEID	B.1	V3	Outpatient	SRR25579513
MCoV-25346	2021-01-21	41.5	PANTHER	B.1.596	V3	Outpatient	SRR18376906
MCoV-25664	2021-02-01	41.5	ALINITY	B.1.596	V3	Outpatient	SRR18373050
MCoV-107237	2022-07-14	41.5	ALINITY	omicron	V4.1	ICU	SRR25624247
MCoV-122622	2023-01-05	41.5	CEPHEID	omicron	V4.1	Outpatient	SRR25677490
MCoV-124887	2023-02-04	41.5	CEPHEID	omicron	V4.1	Inpatient	SRR25675532
MCoV-29552	2021-01-25	41.49	ALINITY	B.1.2	V3	Inpatient	SRR18377534
MCoV-28614	2021-02-17	41.49	ALINITY	B.1.2	V3	Outpatient	SRR18374616
MCoV-63563	2021-09-12	41.49	ALINITY	B.1.617.2	V4	Outpatient	SRR25589783
MCoV-77670	2022-01-06	41.49	ALINITY	omicron	V4.1	Inpatient	SRR25613566
MCoV-113130	2022-08-19	41.49	ALINITY	omicron	V4.1	Outpatient	SRR25626188
MCoV-79560	2022-01-12	41.48	ALINITY	omicron	V4.1	Inpatient	SRR25616056
MCoV-96448	2022-04-04	41.48	ALINITY	omicron	V4.1	Outpatient	SRR25678233
MCoV-117459	2022-10-17	41.48	ALINITY	omicron	V4.1	Inpatient	SRR25622824
MCoV-63497	2021-09-15	41.47	ALINITY	B.1.617.2	V4	Outpatient	SRR25588316
MCoV-98090	2022-05-19	41.47	ALINITY	omicron	V4.1	Inpatient	SRR25696523
MCoV-113436	2022-08-23	41.47	ALINITY	omicron	V4.1	Outpatient	SRR25696016
MCoV-36065	2020-12-14	41.46	ALINITY	B.1.2	V3	Outpatient	SRR19311585
MCoV-65443	2021-09-29	41.46	ALINITY	B.1.617.2	V4	Inpatient	SRR25589614
MCoV-25344	2021-01-21	41.45	ALINITY	B.1.2	V3	Outpatient	SRR18375933
MCoV-121215	2022-12-26	41.45	ALINITY	omicron	V4.1	Inpatient	SRR25695338
MCoV-43544	2021-04-28	41.44	ALINITY	B.1	V3	Outpatient	SRR19274020
MCoV-124466	2023-01-27	41.44	ALINITY	omicron	V4.1	Inpatient	SRR25677430
MCoV-23163	2021-01-12	41.43	ALINITY	B.1.2	V3	Inpatient	SRR18373183
MCoV-26869	2021-01-28	41.43	ALINITY	B.1.2	V3	Inpatient	SRR19337431
MCoV-47719	2021-06-25	41.43	ALINITY	B.1	V3	Outpatient	SRR19338309
MCoV-75618	2022-01-05	41.42	ALINITY	omicron	V4	Outpatient	SRR25614056
MCoV-25541	2021-01-22	41.41	ALINITY	B.1	V3	Outpatient	SRR18376265
MCoV-107375	2022-07-15	41.41	ALINITY	omicron	V4.1	Outpatient	SRR25696844
MCoV-14626	2020-10-10	41.4	CEPHEID	B.1.234	V3	Outpatient	SRR25575676
MCoV-14827	2020-10-13	41.4	PANTHER	B.1	V3	Outpatient	SRR25578076
MCoV-20106	2021-01-01	41.4	PANTHER	B.1	V3	Inpatient	SRR18373969
MCoV-28908	2021-01-25	41.4	ALINITY	B.1	V3	Outpatient	SRR18372703
MCoV-27268	2021-02-09	41.4	ALINITY	B.1.2	V3	Inpatient	SRR19336700
MCoV-27548	2021-02-10	41.4	CEPHEID	B.1.596	V3	Inpatient	SRR19337264
MCoV-118418	2022-11-22	41.4	CEPHEID	omicron	V4.1	Inpatient	SRR25677347
MCoV-119321	2022-12-03	41.4	CEPHEID	omicron	V4.1	Inpatient	SRR25695404
MCoV-122797	2023-01-07	41.4	CEPHEID	omicron	V4.1	Outpatient	SRR25677463
MCoV-25678	2021-02-01	41.39	ALINITY	B.1.595	V3	Inpatient	SRR18374217
MCoV-29130	2021-02-24	41.39	ALINITY	B.1	V3	Outpatient	SRR18373426
MCoV-47816	2021-06-28	41.39	ALINITY	B.1	V3	Outpatient	SRR19338852
MCoV-122323	2023-01-03	41.39	ALINITY	omicron	V4.1	Outpatient	SRR25623946
MCoV-26041	2021-02-03	41.38	ALINITY	B.1.2	V3	Outpatient	SRR19336979
MCoV-37148	2021-03-25	41.38	ALINITY	B.1	V3	IMU	SRR19271851
MCoV-124031	2023-01-24	41.38	ALINITY	omicron	V4.1	Outpatient	SRR25623895
MCoV-31846	2021-03-05	41.37	ALINITY	B.1	V3	Outpatient	SRR19245252
MCoV-118177	2022-11-16	41.37	ALINITY	omicron	V4.1	Inpatient	SRR25622799
MCoV-119968	2022-12-09	41.37	ALINITY	omicron	V4.1	Outpatient	SRR25624780
MCoV-78824	2022-01-10	41.36	ALINITY	omicron	V4.1	Outpatient	SRR25615629
MCoV-95956	2022-03-15	41.36	ALINITY	omicron	V4.1	Inpatient	SRR25623029
MCoV-105870	2022-07-08	41.36	ALINITY	omicron	V4.1	Inpatient	SRR25626264
MCoV-96607	2022-04-11	41.35	ALINITY	omicron	V4.1	Inpatient	SRR25697129
MCoV-107833	2022-07-18	41.35	ALINITY	omicron	V4.1	Outpatient	SRR25698168
MCoV-99918	2022-06-06	41.34	ALINITY	omicron	V4.1	Outpatient	SRR25678082
MCoV-76420	2022-01-06	41.33	ALINITY	omicron	V4.1	Outpatient	SRR25611988
MCoV-96948	2022-04-22	41.33	ALINITY	omicron	V4.1	Inpatient	SRR25623305
MCoV-124185	2023-01-24	41.33	ALINITY	omicron	V4.1	Inpatient	SRR25623875
MCoV-33807	2020-12-28	41.32	ALINITY	B.1.2	V3	Outpatient	SRR19246651
MCoV-22461	2021-01-11	41.32	ALINITY	B.1.2	V3	Outpatient	SRR25579173
MCoV-26682	2021-01-29	41.32	ALINITY	B.1.2	V3	Outpatient	SRR19337490
MCoV-47381	2021-06-07	41.32	ALINITY	B.1	V3	Outpatient	SRR19338274
MCoV-52874	2021-08-03	41.32	ALINITY	B.1.617.2	V4	Outpatient	SRR25589021
MCoV-121573	2022-12-28	41.32	ALINITY	omicron	V4.1	Outpatient	SRR25676856
MCoV-14492	2020-10-08	41.31	ALINITY	B.1.2	V3	Inpatient	SRR25575715
MCoV-47689	2021-06-22	41.31	ALINITY	B.1.1.7	V3	Outpatient	SRR19338211
MCoV-25466	2021-01-21	41.3	ALINITY	B.1.2	V3	Inpatient	SRR18377492
MCoV-27963	2021-02-15	41.3	CEPHEID	B.1.2	V3	Inpatient	SRR19311687
MCoV-57380	2021-08-21	41.3	ALINITY	B.1.617.2	V4	Inpatient	SRR25585822
MCoV-57727	2021-08-22	41.3	CEPHEID	AY.25	V4	Inpatient	SRR25585815
MCoV-118315	2022-11-17	41.3	ALINITY	omicron	V4.1	Outpatient	SRR25677595
MCoV-127275	2023-03-15	41.3	CEPHEID	omicron	V4.1	Inpatient	SRR25696588
MCoV-25696	2021-02-01	41.29	ALINITY	B.1.2	V3	ICU	SRR18374198
MCoV-41409	2021-04-19	41.29	ALINITY	B.1.1	V3	Outpatient	SRR19276155
MCoV-99209	2022-06-02	41.29	ALINITY	omicron	V4.1	ICU	SRR25697034
MCoV-47399	2021-06-08	41.28	ALINITY	B.1.1.7	V3	Inpatient	SRR19335828
MCoV-71780	2021-12-22	41.28	ALINITY	omicron	V4	Inpatient	SRR25613847
MCoV-96491	2022-04-04	41.28	ALINITY	omicron	V4.1	Inpatient	SRR25697146
MCoV-104470	2022-07-03	41.28	ALINITY	omicron	V4.1	Inpatient	SRR25675995
MCoV-112973	2022-08-18	41.28	ALINITY	omicron	V4.1	Outpatient	SRR25625817
MCoV-28573	2021-01-22	41.26	ALINITY	B.1	V3	Outpatient	SRR18377058
MCoV-55418	2021-08-13	41.25	ALINITY	B.1.617.2	V4	Outpatient	SRR25588915
MCoV-63339	2021-09-13	41.25	ALINITY	B.1.617.2	V4	Outpatient	SRR25590300
MCoV-26365	2021-02-04	41.24	ALINITY	B.1.2	V3	Outpatient	SRR19336351
MCoV-103256	2022-06-27	41.24	ALINITY	omicron	V4.1	Outpatient	SRR25695897
MCoV-48894	2021-07-06	41.23	ALINITY	AY.26	V3	Outpatient	SRR16193274
MCoV-60104	2021-08-31	41.23	ALINITY	B.1.617.2	V4	Outpatient	SRR25589308
MCoV-125432	2023-02-10	41.23	ALINITY	omicron	V4.1	Outpatient	SRR25697967
MCoV-22895	2020-12-28	41.22	ALINITY	B.1.596	V3	Outpatient	SRR25575023
MCoV-27242	2021-02-09	41.22	ALINITY	B.1.2	V3	Outpatient	SRR19338418
MCoV-63915	2021-09-17	41.22	ALINITY	B.1.617.2	V4	Outpatient	SRR25589756
MCoV-114860	2022-09-02	41.22	ALINITY	omicron	V4.1	Outpatient	SRR25696223
MCoV-119339	2022-12-02	41.22	ALINITY	omicron	V4.1	Outpatient	SRR25677305
MCoV-45787	2021-05-10	41.21	ALINITY	B.1.1.7	V3	Outpatient	SRR19275229
MCoV-50843	2021-07-21	41.21	ALINITY	B.1.617.2	V3	Outpatient	SRR19339851
MCoV-71717	2021-12-22	41.21	ALINITY	omicron	V4	Outpatient	SRR25614776
MCoV-96378	2022-04-03	41.21	ALINITY	omicron	V4.1	ICU	SRR25678243
MCoV-24363	2021-01-15	41.2	PANTHER	B.1.596	V3	Inpatient	SRR19337793
MCoV-24909	2021-01-19	41.2	ALINITY	B.1	V3	Outpatient	SRR25576890
MCoV-45502	2021-05-05	41.2	ALINITY	B.1	V3	Outpatient	SRR19276470
MCoV-64676	2021-09-22	41.2	ALINITY	AY.3.1	V4	Inpatient	SRR25590196
MCoV-112158	2022-08-15	41.2	CEPHEID	omicron	V4.1	Inpatient	SRR25676670
MCoV-62522	2021-09-09	41.19	ALINITY	B.1.617.2	V4	Outpatient	SRR25588388
MCoV-121953	2023-01-01	41.19	ALINITY	omicron	V4.1	Outpatient	SRR25625578
MCoV-17352	2020-11-09	41.18	ALINITY	B.1.378	V3	Outpatient	SRR25578339
MCoV-36987	2020-12-07	41.18	ALINITY	B.1.2	V3	Inpatient	SRR19272028
MCoV-79379	2022-01-11	41.18	ALINITY	omicron	V4.1	Inpatient	SRR25616068
MCoV-124214	2023-01-24	41.18	ALINITY	omicron	V4.1	Inpatient	SRR25694880
MCoV-21339	2020-12-28	41.17	ALINITY	B.1.596	V3	Outpatient	SRR18375489
MCoV-97729	2022-05-15	41.17	ALINITY	omicron	V4.1	Inpatient	SRR25623266
MCoV-23535	2021-01-13	41.16	ALINITY	B.1.2	V3	Outpatient	SRR18375815
MCoV-25996	2021-01-31	41.16	ALINITY	B.1	V3	Inpatient	SRR19337760
MCoV-28752	2021-02-22	41.16	ALINITY	B.1	V3	ICU	SRR18377332
MCoV-113062	2022-08-19	41.16	ALINITY	omicron	V4.1	Outpatient	SRR25677755
MCoV-37618	2020-12-04	41.15	ALINITY	B.1.2	V3	Outpatient	SRR19271915
MCoV-96469	2022-04-04	41.15	ALINITY	omicron	V4.1	Outpatient	SRR25697153
MCoV-102819	2022-06-24	41.15	ALINITY	omicron	V4.1	Outpatient	SRR25675058
MCoV-117325	2022-10-19	41.15	ALINITY	omicron	V4.1	Inpatient	SRR25695114
MCoV-14571	2020-10-08	41.14	ALINITY	B.1.2	V3	Inpatient	SRR25578111
MCoV-14616	2020-10-11	41.14	ALINITY	B.1.1.201	V3	Outpatient	SRR25575682
MCoV-36079	2020-12-14	41.13	ALINITY	B.1	V3	Inpatient	SRR19311571
MCoV-23554	2021-01-13	41.13	ALINITY	B.1.2	V3	Outpatient	SRR18375796
MCoV-119651	2022-12-07	41.13	ALINITY	omicron	V4.1	Inpatient	SRR25624086
MCoV-110170	2022-07-29	41.12	ALINITY	omicron	V4.1	Outpatient	SRR25696102
MCoV-28683	2021-02-17	41.11	ALINITY	B.1	V3	Outpatient	SRR18374462
MCoV-31362	2021-03-08	41.11	ALINITY	B.1.1.7	V3	Outpatient	SRR19244904
MCoV-47407	2021-06-07	41.11	ALINITY	B.1.1.7	V3	Inpatient	SRR19335820
MCoV-53661	2021-08-06	41.11	ALINITY	B.1.617.2	V4	Outpatient	SRR25588984
MCoV-97099	2022-04-30	41.11	ALINITY	omicron	V4.1	Inpatient	SRR25677960
MCoV-22872	2020-12-29	41.1	ALINITY	B.1	V3	Outpatient	SRR25575035
MCoV-47560	2021-06-17	41.1	ALINITY	B.1	V3	Outpatient	SRR25589893
MCoV-77280	2022-01-07	41.1	CEPHEID	omicron	V4.1	Outpatient	SRR25612948
MCoV-78771	2022-01-11	41.1	PANTHER	omicron	V4.1	Inpatient	SRR25613382
MCoV-97880	2022-05-17	41.1	PANTHER	omicron	V4.1	Inpatient	SRR25675389
MCoV-104485	2022-07-02	41.1	PANTHER	omicron	V4.1	Inpatient	SRR25695846
MCoV-124368	2023-01-26	41.1	ALINITY	omicron	V4.1	Inpatient	SRR25675548
MCoV-23355	2021-01-12	41.09	ALINITY	B.1.234	V3	Outpatient	SRR18374239
MCoV-25875	2021-02-02	41.09	ALINITY	B.1	V3	Outpatient	SRR18377834
MCoV-96978	2022-04-25	41.09	ALINITY	omicron	V4.1	Inpatient	SRR25678199
MCoV-121038	2022-12-22	41.09	ALINITY	omicron	V4.1	Outpatient	SRR25676900
MCoV-76321	2022-01-06	41.08	ALINITY	omicron	V4.1	Outpatient	SRR25613977
MCoV-106962	2022-07-14	41.08	ALINITY	omicron	V4.1	Inpatient	SRR25624261
MCoV-24521	2021-01-17	41.07	ALINITY	B.1.595	V3	Outpatient	SRR25577854
MCoV-47591	2021-06-15	41.07	ALINITY	B.1	V3	Outpatient	SRR25589878
MCoV-64110	2021-09-16	41.07	ALINITY	B.1.617.2	V4	ICU	SRR25586181
MCoV-118405	2022-11-19	41.07	ALINITY	omicron	V4.1	Inpatient	SRR25697228
MCoV-124630	2023-01-31	41.07	ALINITY	omicron	V4.1	Outpatient	SRR25677123
MCoV-64647	2021-09-21	41.06	ALINITY	AY.3	V4	Inpatient	SRR25589676
MCoV-65004	2021-09-24	41.06	ALINITY	B.1.617.2	V4	Outpatient	SRR25588182
MCoV-104970	2022-07-05	41.06	ALINITY	omicron	V4.1	Outpatient	SRR25695580
MCoV-17502	2020-11-10	41.05	ALINITY	B.1	V3	Outpatient	SRR25578750
MCoV-21900	2021-01-08	41.05	ALINITY	B.1	V3	Outpatient	SRR18377158
MCoV-26022	2021-02-03	41.05	ALINITY	B.1.2	V3	Outpatient	SRR19336998
MCoV-77541	2022-01-07	41.05	ALINITY	omicron	V4.1	Outpatient	SRR25613583
MCoV-25947	2021-02-02	41.04	ALINITY	B.1.2	V3	Inpatient	SRR19339057
MCoV-107795	2022-07-18	41.03	ALINITY	omicron	V4.1	Inpatient	SRR25678491
MCoV-26982	2021-02-08	41.02	ALINITY	B.1.2	V3	Inpatient	SRR19337414
MCoV-62013	2021-09-07	41.02	ALINITY	B.1.617.2	V4	Inpatient	SRR25589210
MCoV-76160	2022-01-06	41.02	ALINITY	omicron	V4.1	Outpatient	SRR25615438
MCoV-96771	2022-04-21	41.02	ALINITY	omicron	V4.1	Inpatient	SRR25676312
MCoV-101673	2022-06-17	41.02	ALINITY	omicron	V4.1	Outpatient	SRR25698310
MCoV-108537	2022-07-21	41.02	ALINITY	omicron	V4.1	Outpatient	SRR25675796
MCoV-52687	2021-08-02	41.01	ALINITY	AY.25	V4	Outpatient	SRR25587419
MCoV-105171	2022-07-06	41.01	ALINITY	omicron	V4.1	Inpatient	SRR25623692
MCoV-114192	2022-08-29	41.01	ALINITY	omicron	V4.1	Inpatient	SRR25625316
MCoV-18078	2020-11-16	41	CEPHEID	B.1.2	V3	Inpatient	SRR25578246
MCoV-23118	2021-01-11	41	PANTHER	B.1	V3	Inpatient	SRR18372882
MCoV-63277	2021-09-13	41	CEPHEID	B.1.617.2	V4	Inpatient	SRR25589140
MCoV-79907	2022-01-13	41	PANTHER	omicron	V4.1	Outpatient	SRR25616014
MCoV-96924	2022-04-23	41	ALINITY	omicron	V4.1	Inpatient	SRR25623307
MCoV-15674	2020-07-09	40.99	ALINITY	B.1	V3	Outpatient	SRR25576473
MCoV-15739	2020-07-09	40.99	ALINITY	B.1	V3	Outpatient	SRR25576071
MCoV-16003	2020-07-09	40.99	ALINITY	B.1	V3	Outpatient	SRR25577915
MCoV-15654	2020-07-09	40.99	ALINITY	B.1.2	V3	Outpatient	SRR25577933
MCoV-15880	2020-07-10	40.99	ALINITY	B.1	V3	Outpatient	SRR25579231
MCoV-15889	2020-07-10	40.99	ALINITY	B.1	V3	Inpatient	SRR25579226
MCoV-15909	2020-07-10	40.99	ALINITY	B.1	V3	Inpatient	SRR25576403
MCoV-16007	2020-07-10	40.99	ALINITY	B.1	V3	Outpatient	SRR25577913
MCoV-17163	2020-07-11	40.99	ALINITY	B.1	V3	Inpatient	SRR25577190
MCoV-43403	2020-07-12	40.99	ALINITY	B.1	V3	Inpatient	SRR25590096
MCoV-43358	2020-07-12	40.99	ALINITY	B.1.110	V3	Outpatient	SRR25590121
MCoV-49546	2020-07-12	40.99	ALINITY	B.1.2	V3	Inpatient	SRR25586029
MCoV-49493	2020-07-12	40.99	ALINITY	None	V3	ICU	SRR25589075
MCoV-49573	2020-07-12	40.99	ALINITY	None	V3	Outpatient	SRR25586816
MCoV-42302	2020-07-13	40.99	ALINITY	B.1	V3	Outpatient	SRR25579622
MCoV-42375	2020-07-13	40.99	ALINITY	B.1	V3	Outpatient	SRR25576760
MCoV-49524	2020-07-13	40.99	ALINITY	B.1	V3	Outpatient	SRR25586043
MCoV-49598	2020-07-13	40.99	ALINITY	B.1	V3	Outpatient	SRR25586804
MCoV-49678	2020-07-13	40.99	ALINITY	B.1	V3	Outpatient	SRR25585996
MCoV-17101	2020-07-13	40.99	ALINITY	B.1.1	V3	Outpatient	SRR25578787
MCoV-49670	2020-07-13	40.99	ALINITY	None	V3	Outpatient	SRR25586001
MCoV-42442	2020-07-14	40.99	ALINITY	B.1	V3	Outpatient	SRR25577637
MCoV-48273	2020-07-14	40.99	ALINITY	B.1	V3	Outpatient	SRR25586448
MCoV-48382	2020-07-14	40.99	ALINITY	B.1	V3	Inpatient	SRR25586911
MCoV-48392	2020-07-14	40.99	ALINITY	B.1	V3	Outpatient	SRR25586907
MCoV-48434	2020-07-14	40.99	ALINITY	B.1	V3	Outpatient	SRR25586888
MCoV-48456	2020-07-14	40.99	ALINITY	B.1	V3	ICU	SRR25588692
MCoV-49284	2020-07-14	40.99	ALINITY	B.1	V3	Outpatient	SRR25586858
MCoV-49336	2020-07-14	40.99	ALINITY	B.1	V3	Outpatient	SRR25586837
MCoV-49350	2020-07-14	40.99	ALINITY	B.1	V3	Outpatient	SRR25586828
MCoV-49428	2020-07-14	40.99	ALINITY	B.1.485	V3	Outpatient	SRR25588617
MCoV-43311	2020-07-15	40.99	ALINITY	B.1	V3	Outpatient	SRR25587997
MCoV-48595	2020-07-15	40.99	ALINITY	B.1	V3	Outpatient	SRR25589828
MCoV-48768	2020-07-15	40.99	ALINITY	B.1	V3	Inpatient	SRR25589114
MCoV-49228	2020-07-15	40.99	ALINITY	B.1	V3	Inpatient	SRR25586878
MCoV-49381	2020-07-15	40.99	ALINITY	B.1	V3	Outpatient	SRR25588628
MCoV-49415	2020-07-15	40.99	ALINITY	B.1	V3	Outpatient	SRR25588622
MCoV-48747	2020-07-15	40.99	ALINITY	B.1.2	V3	Outpatient	SRR25589126
MCoV-48811	2020-07-15	40.99	ALINITY	B.1.582	V3	Outpatient	SRR25586082
MCoV-49772	2020-07-16	40.99	ALINITY	B.1	V3	Outpatient	SRR25588590
MCoV-43271	2020-07-16	40.99	ALINITY	B.1.2	V3	Outpatient	SRR25587555
MCoV-42786	2020-07-17	40.99	ALINITY	B.1	V3	Outpatient	SRR25576672
MCoV-47825	2020-07-17	40.99	ALINITY	B.1	V3	Outpatient	SRR25586474
MCoV-47960	2020-07-17	40.99	ALINITY	B.1	V3	Outpatient	SRR25588729
MCoV-47963	2020-07-17	40.99	ALINITY	B.1	V3	Outpatient	SRR25588728
MCoV-48004	2020-07-17	40.99	ALINITY	B.1	V3	Outpatient	SRR25588704
MCoV-48257	2020-07-17	40.99	ALINITY	B.1	V3	Outpatient	SRR25586454
MCoV-42662	2020-07-18	40.99	ALINITY	B.1.1	V3	Outpatient	SRR25579594
MCoV-42831	2020-07-18	40.99	ALINITY	B.1.1.177	V3	Outpatient	SRR25577246
MCoV-42683	2020-07-18	40.99	ALINITY	B.1.2	V3	Outpatient	SRR25576712
MCoV-42777	2020-07-18	40.99	ALINITY	B.1.590	V3	Inpatient	SRR25576680
MCoV-42785	2020-07-18	40.99	ALINITY	B.1.590	V3	ICU	SRR25576673
MCoV-42788	2020-07-18	40.99	ALINITY	B.1.590	V3	Inpatient	SRR25576671
MCoV-42540	2020-07-19	40.99	ALINITY	B.1	V3	Outpatient	SRR25576719
MCoV-42603	2020-07-19	40.99	ALINITY	B.1	V3	Outpatient	SRR25577286
MCoV-42604	2020-07-19	40.99	ALINITY	B.1	V3	Outpatient	SRR25577285
MCoV-42632	2020-07-19	40.99	ALINITY	B.1	V3	Inpatient	SRR25577264
MCoV-47828	2020-07-19	40.99	ALINITY	B.1	V3	Inpatient	SRR25586472
MCoV-42590	2020-07-19	40.99	ALINITY	B.1.1	V3	Inpatient	SRR25577293
MCoV-42627	2020-07-19	40.99	ALINITY	B.1.1.519	V3	Inpatient	SRR25577268
MCoV-42640	2020-07-19	40.99	ALINITY	B.1.234	V3	Inpatient	SRR25579611
MCoV-41832	2020-07-20	40.99	ALINITY	B.1	V3	Outpatient	SRR25576861
MCoV-41922	2020-07-20	40.99	ALINITY	B.1	V3	Outpatient	SRR25577680
MCoV-42106	2020-07-20	40.99	ALINITY	B.1	V3	Outpatient	SRR25576791
MCoV-42621	2020-07-20	40.99	ALINITY	B.1.1	V3	Inpatient	SRR25577273
MCoV-41962	2020-07-20	40.99	ALINITY	B.1.580	V3	Outpatient	SRR25577663
MCoV-41987	2020-07-20	40.99	ALINITY	B.1.596	V3	Inpatient	SRR25579671
MCoV-42049	2020-07-20	40.99	ALINITY	B.1.596	V3	Outpatient	SRR25576801
MCoV-42135	2020-07-20	40.99	ALINITY	B.1.596	V3	Outpatient	SRR25579646
MCoV-40956	2020-07-21	40.99	ALINITY	B.1	V3	Outpatient	SRR25574883
MCoV-41673	2020-07-21	40.99	ALINITY	B.1	V3	Outpatient	SRR25577303
MCoV-41795	2020-07-21	40.99	ALINITY	B.1.1.169	V3	Outpatient	SRR25579684
MCoV-41545	2020-07-21	40.99	ALINITY	B.1.206	V3	Outpatient	SRR25577686
MCoV-41041	2020-07-21	40.99	ALINITY	B.1.582	V3	Outpatient	SRR25577713
MCoV-40609	2020-07-22	40.99	ALINITY	B.1	V3	Outpatient	SRR25577760
MCoV-40618	2020-07-22	40.99	ALINITY	B.1	V3	Outpatient	SRR25577757
MCoV-40704	2020-07-22	40.99	ALINITY	B.1	V3	Outpatient	SRR25578894
MCoV-40705	2020-07-22	40.99	ALINITY	B.1	V3	Outpatient	SRR25578893
MCoV-40760	2020-07-22	40.99	ALINITY	B.1	V3	Inpatient	SRR25577722
MCoV-40769	2020-07-22	40.99	ALINITY	B.1	V3	Outpatient	SRR25577719
MCoV-40800	2020-07-22	40.99	ALINITY	B.1.596	V3	Outpatient	SRR25577346
MCoV-46035	2020-07-23	40.99	ALINITY	B.1	V3	Outpatient	SRR25587052
MCoV-46199	2020-07-23	40.99	ALINITY	B.1	V3	Inpatient	SRR25586576
MCoV-46225	2020-07-23	40.99	ALINITY	B.1	V3	Outpatient	SRR25586561
MCoV-46240	2020-07-23	40.99	ALINITY	B.1	V3	Outpatient	SRR25587046
MCoV-46323	2020-07-23	40.99	ALINITY	B.1	V3	Outpatient	SRR25587810
MCoV-46328	2020-07-23	40.99	ALINITY	B.1	V3	Outpatient	SRR25587806
MCoV-46331	2020-07-23	40.99	ALINITY	B.1	V3	Outpatient	SRR25587804
MCoV-46355	2020-07-23	40.99	ALINITY	B.1	V3	Outpatient	SRR25587787
MCoV-46357	2020-07-23	40.99	ALINITY	B.1	V3	Outpatient	SRR25586550
MCoV-46369	2020-07-23	40.99	ALINITY	B.1	V3	Outpatient	SRR25586540
MCoV-46308	2020-07-23	40.99	ALINITY	B.1.596	V3	Outpatient	SRR25587818
MCoV-45415	2020-07-24	40.99	ALINITY	B.1	V3	Outpatient	SRR25586584
MCoV-45426	2020-07-24	40.99	ALINITY	B.1	V3	Inpatient	SRR25587072
MCoV-45316	2020-07-24	40.99	ALINITY	B.1.521	V3	Outpatient	SRR25589967
MCoV-45152	2020-07-25	40.99	ALINITY	B.1	V3	Outpatient	SRR25587853
MCoV-44993	2020-07-26	40.99	ALINITY	B.1.369	V3	Outpatient	SRR25586620
MCoV-44292	2020-07-27	40.99	ALINITY	B.1	V3	Outpatient	SRR25587928
MCoV-44029	2020-07-27	40.99	ALINITY	B.1.2	V3	Outpatient	SRR25587496
MCoV-44031	2020-07-27	40.99	ALINITY	B.1.2	V3	Outpatient	SRR25587494
MCoV-44068	2020-07-27	40.99	ALINITY	B.1.2	V3	Outpatient	SRR25587941
MCoV-44077	2020-07-27	40.99	ALINITY	B.1.2	V3	Outpatient	SRR25587938
MCoV-44080	2020-07-27	40.99	ALINITY	B.1.2	V3	Outpatient	SRR25587936
MCoV-44030	2020-07-27	40.99	ALINITY	B.1.596	V3	Outpatient	SRR25587495
MCoV-44586	2020-07-29	40.99	ALINITY	B.1.2	V3	Outpatient	SRR25586676
MCoV-44651	2020-07-29	40.99	ALINITY	B.1.2	V3	Outpatient	SRR25586650
MCoV-46461	2020-07-30	40.99	ALINITY	B.1	V3	Outpatient	SRR25586998
MCoV-46467	2020-07-30	40.99	ALINITY	B.1	V3	Outpatient	SRR25586996
MCoV-46504	2020-07-30	40.99	ALINITY	B.1	V3	Outpatient	SRR25588788
MCoV-46567	2020-07-30	40.99	ALINITY	B.1	V3	Outpatient	SRR25589923
MCoV-46932	2020-07-30	40.99	ALINITY	B.1	V3	Outpatient	SRR25586505
MCoV-46947	2020-07-30	40.99	ALINITY	B.1	V3	Outpatient	SRR25586499
MCoV-47378	2020-07-30	40.99	ALINITY	B.1.1	V3	Inpatient	SRR25588734
MCoV-46529	2020-07-30	40.99	ALINITY	B.1.325	V3	Outpatient	SRR25588776
MCoV-46862	2020-07-30	40.99	ALINITY	B.1.596	V3	ICU	SRR25589909
MCoV-47127	2020-07-31	40.99	ALINITY	B.1	V3	Outpatient	SRR25586487
MCoV-47138	2020-07-31	40.99	ALINITY	B.1	V3	Outpatient	SRR25586979
MCoV-47142	2020-07-31	40.99	ALINITY	B.1	V3	Outpatient	SRR25586977
MCoV-47198	2020-07-31	40.99	ALINITY	B.1	V3	Inpatient	SRR25588756
MCoV-45566	2020-07-31	40.99	ALINITY	B.1.1	V3	Outpatient	SRR25587063
MCoV-45567	2020-07-31	40.99	ALINITY	B.1.1	V3	Outpatient	SRR25587062
MCoV-47112	2020-07-31	40.99	ALINITY	B.1.1	V3	Outpatient	SRR25586495
MCoV-47220	2020-07-31	40.99	ALINITY	B.1.2	V3	Outpatient	SRR25588747
MCoV-47236	2020-07-31	40.99	ALINITY	B.1.582	V3	ICU	SRR25588740
MCoV-40544	2020-08-02	40.99	ALINITY	B.1	V3	ICU	SRR25574901
MCoV-40592	2020-08-02	40.99	ALINITY	B.1	V3	Inpatient	SRR25577766
MCoV-40364	2020-08-03	40.99	ALINITY	B.1	V3	Outpatient	SRR25578945
MCoV-40524	2020-08-03	40.99	ALINITY	B.1	V3	ICU	SRR25574909
MCoV-40342	2020-08-03	40.99	ALINITY	B.1.2	V3	Outpatient	SRR25577361
MCoV-40352	2020-08-03	40.99	ALINITY	B.1.2	V3	ICU	SRR25578951
MCoV-40446	2020-08-03	40.99	ALINITY	B.1.206	V3	Outpatient	SRR25578925
MCoV-40395	2020-08-03	40.99	ALINITY	B.1.324	V3	Inpatient	SRR25578936
MCoV-40324	2020-08-03	40.99	ALINITY	B.1.581	V3	Inpatient	SRR25577370
MCoV-39853	2020-08-06	40.99	ALINITY	B.1	V3	Outpatient	SRR25577804
MCoV-39855	2020-08-06	40.99	ALINITY	B.1	V3	Outpatient	SRR25577803
MCoV-39646	2020-08-07	40.99	ALINITY	B.1	V3	Outpatient	SRR25579010
MCoV-39628	2020-08-07	40.99	ALINITY	B.1.2	V3	Outpatient	SRR25579017
MCoV-39724	2020-08-07	40.99	ALINITY	B.1.2	V3	Outpatient	SRR25574957
MCoV-39699	2020-08-07	40.99	ALINITY	B.1.311	V3	Outpatient	SRR25578991
MCoV-39473	2020-08-07	40.99	ALINITY	B.1.596	V3	Outpatient	SRR25577478
MCoV-39559	2020-08-08	40.99	ALINITY	B.1	V3	Inpatient	SRR25577455
MCoV-35296	2020-08-10	40.99	ALINITY	B.1	V3	Outpatient	SRR25577508
MCoV-35219	2020-08-10	40.99	ALINITY	B.1.177.73	V3	Outpatient	SRR25577827
MCoV-35102	2020-08-11	40.99	ALINITY	B.1	V3	Inpatient	SRR25577842
MCoV-34959	2020-08-12	40.99	ALINITY	B.1.177.73	V3	Outpatient	SRR25574982
MCoV-34848	2020-08-13	40.99	ALINITY	B.1.1.121	V3	Outpatient	SRR25579070
MCoV-14015	2020-08-14	40.99	ALINITY	B.1.1	V3	Outpatient	SRR25575351
MCoV-34759	2020-08-14	40.99	ALINITY	B.1.177.73	V3	Outpatient	SRR25576866
MCoV-14009	2020-08-14	40.99	ALINITY	B.1.595	V3	Outpatient	SRR25575352
MCoV-13991	2020-08-15	40.99	ALINITY	B.1.596	V3	ICU	SRR25575796
MCoV-13897	2020-08-16	40.99	ALINITY	B.1	V3	Inpatient	SRR25575377
MCoV-13985	2020-08-16	40.99	ALINITY	B.1.2	V3	Outpatient	SRR25575797
MCoV-13742	2020-08-17	40.99	ALINITY	B.1	V3	Outpatient	SRR25575835
MCoV-13905	2020-08-17	40.99	ALINITY	B.1	V3	Outpatient	SRR25575373
MCoV-13860	2020-08-17	40.99	ALINITY	B.1.596	V3	Outpatient	SRR25579549
MCoV-12945	2020-08-18	40.99	ALINITY	B.1	V3	Outpatient	SRR25577226
MCoV-13755	2020-08-18	40.99	ALINITY	B.1.596	V3	Outpatient	SRR25575830
MCoV-12789	2020-08-19	40.99	ALINITY	B.1	V3	Inpatient	SRR25576634
MCoV-12816	2020-08-19	40.99	ALINITY	B.1	V3	Outpatient	SRR25575453
MCoV-12826	2020-08-19	40.99	ALINITY	B.1	V3	Inpatient	SRR25575451
MCoV-26695	2021-01-29	40.99	ALINITY	B.1.234	V3	Outpatient	SRR19337605
MCoV-96237	2022-03-26	40.99	ALINITY	omicron	V4.1	Inpatient	SRR25695780
MCoV-47826	2020-07-17	40.98	ALINITY	B.1	V3	Outpatient	SRR25586473
MCoV-34771	2020-08-14	40.98	ALINITY	B.1	V3	Outpatient	SRR25577533
MCoV-13889	2020-08-17	40.98	ALINITY	B.1	V3	Outpatient	SRR25575380
MCoV-12849	2020-08-19	40.98	ALINITY	B.1	V3	Outpatient	SRR25575447
MCoV-31681	2021-03-09	40.98	ALINITY	B.1.1.7	V3	Outpatient	SRR19245417
MCoV-50759	2021-07-21	40.98	ALINITY	AY.4	V3	Outpatient	SRR19335711
MCoV-65657	2021-10-01	40.98	ALINITY	B.1.617.2	V4	Outpatient	SRR25589601
MCoV-107814	2022-07-17	40.98	ALINITY	omicron	V4.1	ICU	SRR25623322
MCoV-122634	2023-01-05	40.98	ALINITY	omicron	V4.1	Outpatient	SRR25697570
MCoV-45481	2020-07-31	40.97	ALINITY	B.1.1.7	V3	Outpatient	SRR25587066
MCoV-40488	2020-08-02	40.97	ALINITY	B.1.606	V3	Inpatient	SRR25574923
MCoV-26638	2021-01-28	40.97	ALINITY	B.1	V3	Outpatient	SRR19336862
MCoV-120162	2022-12-12	40.97	ALINITY	omicron	V4.1	Inpatient	SRR25676398
MCoV-48218	2020-07-17	40.96	ALINITY	B.1.577	V3	Outpatient	SRR25589849
MCoV-12868	2020-08-19	40.96	ALINITY	B.1	V3	Outpatient	SRR25575441
MCoV-27057	2021-02-08	40.96	ALINITY	B.1.1.7	V3	Inpatient	SRR19338171
MCoV-65331	2021-09-28	40.96	ALINITY	B.1.617.2	V4	Outpatient	SRR25587758
MCoV-97973	2022-05-18	40.96	ALINITY	omicron	V4.1	Inpatient	SRR25697071
MCoV-101558	2022-06-16	40.96	ALINITY	omicron	V4.1	Outpatient	SRR25698313
MCoV-46269	2020-07-23	40.95	ALINITY	B.1	V3	Outpatient	SRR25587031
MCoV-14033	2020-08-14	40.95	ALINITY	B.1.2	V3	Inpatient	SRR25575347
MCoV-25653	2021-02-01	40.95	ALINITY	B.1.2	V3	Outpatient	SRR18373061
MCoV-115031	2022-09-06	40.95	ALINITY	omicron	V4.1	Inpatient	SRR25676576
MCoV-44394	2020-07-28	40.94	ALINITY	B.1.2	V3	Outpatient	SRR25587916
MCoV-44608	2020-07-29	40.94	ALINITY	B.1.596	V3	Inpatient	SRR25586665
MCoV-47161	2020-07-31	40.94	ALINITY	B.1	V3	ICU	SRR25586965
MCoV-45766	2020-07-31	40.94	ALINITY	None	V3	Outpatient	SRR25587056
MCoV-79451	2022-01-12	40.94	ALINITY	omicron	V4.1	Outpatient	SRR25612751
MCoV-49356	2020-07-14	40.93	ALINITY	B.1.395	V3	Outpatient	SRR25586825
MCoV-42549	2020-07-19	40.93	ALINITY	B.1	V3	Outpatient	SRR25577615
MCoV-39535	2020-08-07	40.93	ALINITY	B.1	V3	Outpatient	SRR25577464
MCoV-76846	2022-01-08	40.93	ALINITY	omicron	V4.1	Inpatient	SRR25614571
MCoV-80108	2022-01-13	40.93	ALINITY	omicron	V4.1	Outpatient	SRR25615961
MCoV-116379	2022-09-25	40.93	ALINITY	omicron	V4.1	ICU	SRR25697747
MCoV-121414	2022-12-27	40.93	ALINITY	omicron	V4.1	Inpatient	SRR25677231
MCoV-122129	2022-12-30	40.93	ALINITY	omicron	V4.1	Inpatient	SRR25624840
MCoV-46549	2020-07-29	40.92	ALINITY	B.1	V3	Outpatient	SRR25588765
MCoV-25960	2021-02-02	40.92	ALINITY	B.1.2	V3	Outpatient	SRR19339044
MCoV-38345	2021-04-01	40.92	ALINITY	B.1.78	V3	ICU	SRR19272927
MCoV-64473	2021-09-20	40.92	ALINITY	B.1.617.2	V4	Outpatient	SRR25586122
MCoV-101823	2022-06-17	40.92	ALINITY	omicron	V4.1	ICU	SRR25675268
MCoV-46272	2020-07-23	40.91	ALINITY	B.1	V3	Outpatient	SRR25587029
MCoV-47379	2020-07-31	40.91	ALINITY	B.1.1.121	V3	Outpatient	SRR25588733
MCoV-27940	2021-02-11	40.91	ALINITY	B.1.2	V3	Inpatient	SRR19311361
MCoV-121539	2022-12-28	40.91	ALINITY	omicron	V4.1	Outpatient	SRR25624712
MCoV-123687	2023-01-16	40.91	ALINITY	omicron	V4.1	Inpatient	SRR25625296
MCoV-49465	2020-07-13	40.9	ALINITY	B.1	V3	Outpatient	SRR25589092
MCoV-48399	2020-07-14	40.9	ALINITY	B.1	V3	Outpatient	SRR25586903
MCoV-42154	2020-07-20	40.9	ALINITY	B.1	V3	Outpatient	SRR25579638
MCoV-44169	2021-05-01	40.9	ALINITY	B.1.1.7	V3	Inpatient	SRR19275459
MCoV-46016	2021-05-13	40.9	ALINITY	B.1.1	V3	Outpatient	SRR19273096
MCoV-50162	2021-07-14	40.9	CEPHEID	AY.25	V3	Inpatient	SRR16192721
MCoV-123412	2023-01-13	40.9	CEPHEID	omicron	V4.1	Outpatient	SRR25676787
MCoV-46431	2020-07-30	40.89	ALINITY	B.1	V3	Outpatient	SRR25587009
MCoV-35412	2020-08-08	40.89	ALINITY	B.1	V3	Outpatient	SRR25579022
MCoV-52776	2021-08-02	40.89	ALINITY	B.1.617.2	V4	Outpatient	SRR25588569
MCoV-95991	2022-03-14	40.89	ALINITY	omicron	V4.1	Inpatient	SRR25623025
MCoV-96083	2022-03-20	40.89	ALINITY	omicron	V4.1	Inpatient	SRR25696568
MCoV-103105	2022-06-24	40.89	ALINITY	omicron	V4.1	Outpatient	SRR25698268
MCoV-42436	2020-07-07	40.88	ALINITY	B.1	V3	Outpatient	SRR25577639
MCoV-15837	2020-07-10	40.88	ALINITY	B.1.2	V3	Outpatient	SRR25576418
MCoV-39807	2020-08-06	40.88	ALINITY	B.1.1	V3	Outpatient	SRR25574936
MCoV-18365	2020-11-18	40.88	ALINITY	B.1	V3	Outpatient	SRR25577022
MCoV-58109	2021-08-24	40.88	ALINITY	B.1.617.2	V4	Outpatient	SRR25588856
MCoV-58739	2021-08-25	40.88	ALINITY	B.1.617.2	V4	Outpatient	SRR25586434
MCoV-78530	2022-01-11	40.88	ALINITY	omicron	V4.1	Outpatient	SRR25613444
MCoV-105878	2022-07-08	40.88	ALINITY	omicron	V4.1	Inpatient	SRR25696876
MCoV-48789	2020-07-15	40.87	ALINITY	B.1	V3	Inpatient	SRR25589103
MCoV-48266	2020-07-17	40.87	ALINITY	B.1	V3	Outpatient	SRR25586452
MCoV-44058	2020-07-27	40.87	ALINITY	B.1.2	V3	Outpatient	SRR25587481
MCoV-31328	2021-03-08	40.87	ALINITY	B.1.1.7	V3	Outpatient	SRR19246026
MCoV-77083	2022-01-09	40.87	ALINITY	omicron	V4.1	Inpatient	SRR25612556
MCoV-41956	2020-07-20	40.86	ALINITY	B.1.596	V3	Inpatient	SRR25577666
MCoV-45754	2020-07-31	40.86	ALINITY	B.1.1	V3	Outpatient	SRR25587058
MCoV-13917	2020-08-15	40.86	ALINITY	B.1	V3	Outpatient	SRR25575367
MCoV-13994	2020-08-15	40.86	ALINITY	B.1.1	V3	Outpatient	SRR25575793
MCoV-12802	2020-08-19	40.86	ALINITY	B.1	V3	Outpatient	SRR25576627
MCoV-71656	2021-12-22	40.86	ALINITY	omicron	V4	Outpatient	SRR25616461
MCoV-105418	2022-07-06	40.86	ALINITY	omicron	V4.1	Inpatient	SRR25675907
MCoV-105901	2022-07-10	40.86	ALINITY	omicron	V4.1	Outpatient	SRR25676201
MCoV-109226	2022-07-25	40.86	ALINITY	omicron	V4.1	ICU	SRR25626217
MCoV-49338	2020-07-14	40.85	ALINITY	B.1	V3	Outpatient	SRR25586836
MCoV-48735	2020-07-15	40.85	ALINITY	B.1	V3	Outpatient	SRR25588638
MCoV-49134	2020-07-15	40.85	ALINITY	B.1.206	V3	Outpatient	SRR25586069
MCoV-44430	2020-07-28	40.85	ALINITY	B.1.2	V3	Outpatient	SRR25590058
MCoV-40434	2020-08-03	40.85	ALINITY	B.1.564	V3	Outpatient	SRR25578927
MCoV-35089	2020-08-11	40.85	ALINITY	B.1	V3	Outpatient	SRR25577844
MCoV-13948	2020-08-16	40.85	ALINITY	B.1.582	V3	ICU	SRR25575818
MCoV-39302	2020-12-07	40.85	ALINITY	B.1	V3	Outpatient	SRR19273269
MCoV-78722	2022-01-11	40.85	ALINITY	omicron	V4.1	Outpatient	SRR25612853
MCoV-123456	2023-01-15	40.85	ALINITY	omicron	V4.1	Inpatient	SRR25625526
MCoV-43754	2020-07-07	40.84	ALINITY	B.1	V3	Outpatient	SRR25587974
MCoV-40883	2020-07-22	40.84	ALINITY	B.1	V3	Outpatient	SRR25579718
MCoV-47124	2020-07-31	40.84	ALINITY	B.1	V3	Outpatient	SRR25586489
MCoV-35259	2020-08-10	40.84	ALINITY	B.1.177.73	V3	Outpatient	SRR25577816
MCoV-46779	2021-05-22	40.84	ALINITY	B.1.1.7	V3	Inpatient	SRR19275133
MCoV-76149	2022-01-06	40.84	ALINITY	omicron	V4.1	Outpatient	SRR25612043
MCoV-96307	2022-03-29	40.84	ALINITY	omicron	V4.1	Inpatient	SRR25697929
MCoV-96950	2022-04-22	40.84	ALINITY	omicron	V4.1	Inpatient	SRR25678206
MCoV-16017	2020-07-10	40.83	ALINITY	B.1	V3	Outpatient	SRR25577908
MCoV-42475	2020-07-13	40.83	ALINITY	B.1	V3	Outpatient	SRR25576749
MCoV-42564	2020-07-19	40.83	ALINITY	B.1	V3	Inpatient	SRR25577608
MCoV-41721	2020-07-21	40.83	ALINITY	B.1	V3	Outpatient	SRR25579707
MCoV-46097	2020-07-24	40.83	ALINITY	B.1	V3	Outpatient	SRR25587834
MCoV-24670	2021-01-18	40.83	ALINITY	B.1.2	V3	Outpatient	SRR25576913
MCoV-29665	2021-01-24	40.83	ALINITY	B.1.596	V3	Outpatient	SRR18377452
MCoV-26714	2021-01-29	40.83	ALINITY	B.1.596	V3	Outpatient	SRR19337586
MCoV-47436	2021-06-09	40.83	ALINITY	B.1.1.7	V3	Inpatient	SRR19337947
MCoV-65494	2021-09-30	40.83	ALINITY	B.1.617.2	V4	Inpatient	SRR25590640
MCoV-74349	2022-01-02	40.83	ALINITY	omicron	V4	Inpatient	SRR25615012
MCoV-105841	2022-07-09	40.83	ALINITY	omicron	V4.1	Outpatient	SRR25626274
MCoV-48444	2020-07-14	40.82	ALINITY	B.1	V3	Inpatient	SRR25588696
MCoV-45268	2020-07-24	40.82	ALINITY	B.1.2	V3	Outpatient	SRR25589976
MCoV-46946	2020-07-30	40.82	ALINITY	B.1	V3	Outpatient	SRR25586500
MCoV-39623	2020-08-07	40.82	ALINITY	B.1	V3	Outpatient	SRR25577424
MCoV-12983	2020-08-28	40.82	ALINITY	B.1.206	V3	Outpatient	SRR25576622
MCoV-78059	2022-01-10	40.82	ALINITY	omicron	V4.1	Outpatient	SRR25614400
MCoV-41943	2020-07-20	40.81	ALINITY	B.1	V3	Outpatient	SRR25577671
MCoV-40621	2020-07-22	40.81	ALINITY	B.1	V3	Outpatient	SRR25577755
MCoV-40457	2020-08-03	40.81	ALINITY	B.1.1	V3	Outpatient	SRR25578922
MCoV-13857	2020-08-17	40.81	ALINITY	B.1	V3	Outpatient	SRR25577535
MCoV-29581	2021-01-26	40.81	ALINITY	B.1	V3	Outpatient	SRR18377504
MCoV-111256	2022-08-05	40.81	ALINITY	omicron	V4.1	Outpatient	SRR25676711
MCoV-42466	2020-07-13	40.8	ALINITY	B.1	V3	Outpatient	SRR25577627
MCoV-46589	2020-07-30	40.8	ALINITY	B.1	V3	Outpatient	SRR25589912
MCoV-39505	2020-08-07	40.8	ALINITY	B.1.596	V3	Outpatient	SRR25577473
MCoV-17983	2020-11-16	40.8	PANTHER	B.1.396	V3	Outpatient	SRR25578678
MCoV-52207	2021-07-30	40.8	ALINITY	B.1.617.2	V4	ICU	SRR19340137
MCoV-78083	2022-01-10	40.8	CEPHEID	omicron	V4.1	Outpatient	SRR25614384
MCoV-105961	2022-07-09	40.8	ALINITY	omicron	V4.1	Inpatient	SRR25676184
MCoV-42791	2020-07-18	40.79	ALINITY	B.1	V3	Inpatient	SRR25576668
MCoV-42814	2020-07-18	40.79	ALINITY	B.1.590	V3	ICU	SRR25577259
MCoV-42175	2020-07-20	40.79	ALINITY	B.1.2	V3	Outpatient	SRR25579630
MCoV-39449	2020-08-07	40.79	ALINITY	B.1	V3	Inpatient	SRR25579019
MCoV-22640	2020-12-30	40.79	ALINITY	B.1	V3	Outpatient	SRR25578567
MCoV-26722	2021-01-29	40.79	ALINITY	B.1.2	V3	Outpatient	SRR19337482
MCoV-28714	2021-02-22	40.79	ALINITY	B.1	V3	Inpatient	SRR18376419
MCoV-13983	2020-08-16	40.78	ALINITY	B.1	V3	Outpatient	SRR25575799
MCoV-15557	2020-10-26	40.78	ALINITY	B.1.234	V3	Outpatient	SRR25577971
MCoV-24619	2021-01-17	40.78	ALINITY	B.1.2	V3	ICU	SRR25576926
MCoV-27240	2021-02-09	40.78	ALINITY	B.1.2	V3	Outpatient	SRR19338420
MCoV-41265	2021-04-18	40.78	ALINITY	None	V3	Inpatient	SRR19274651
MCoV-63203	2021-09-13	40.78	ALINITY	B.1.617.2	V4	Outpatient	SRR25588342
MCoV-98753	2022-05-28	40.78	ALINITY	omicron	V4.1	Inpatient	SRR25623512
MCoV-98968	2022-05-31	40.78	ALINITY	omicron	V4.1	Inpatient	SRR25623493
MCoV-111784	2022-08-09	40.78	ALINITY	omicron	V4.1	Outpatient	SRR25625417
MCoV-49704	2020-07-13	40.77	ALINITY	B.1	V3	Outpatient	SRR25586785
MCoV-42513	2020-07-19	40.77	ALINITY	B.1.580	V3	Inpatient	SRR25576734
MCoV-47134	2020-07-31	40.77	ALINITY	B.1	V3	Outpatient	SRR25586981
MCoV-35247	2020-08-10	40.77	ALINITY	B.1	V3	ICU	SRR25577819
MCoV-34897	2020-08-14	40.77	ALINITY	B.1	V3	Outpatient	SRR25579056
MCoV-23080	2021-01-11	40.77	ALINITY	B.1	V3	Inpatient	SRR18376367
MCoV-28014	2021-01-22	40.77	ALINITY	B.1.2	V3	Outpatient	SRR19311012
MCoV-79773	2022-01-13	40.77	ALINITY	omicron	V4.1	Outpatient	SRR25612719
MCoV-102543	2022-06-23	40.77	ALINITY	omicron	V4.1	Inpatient	SRR25623102
MCoV-43830	2020-07-08	40.76	ALINITY	B.1.326	V3	Outpatient	SRR25587944
MCoV-49301	2020-07-15	40.76	ALINITY	B.1	V3	Outpatient	SRR25586850
MCoV-39619	2020-08-08	40.76	ALINITY	B.1.2	V3	Inpatient	SRR25577426
MCoV-34756	2020-08-14	40.76	ALINITY	B.1.1	V3	Outpatient	SRR25576867
MCoV-70200	2021-12-17	40.76	ALINITY	omicron	V4	Outpatient	SRR25588012
MCoV-78009	2022-01-10	40.76	ALINITY	omicron	V4.1	Outpatient	SRR25613499
MCoV-113853	2022-08-24	40.76	ALINITY	omicron	V4.1	Inpatient	SRR25625414
MCoV-122300	2023-01-03	40.76	ALINITY	omicron	V4.1	Outpatient	SRR25623948
MCoV-42126	2020-07-20	40.75	ALINITY	B.1	V3	Outpatient	SRR25576787
MCoV-41769	2020-07-21	40.75	ALINITY	B.1.2	V3	Outpatient	SRR25579694
MCoV-46423	2020-07-30	40.75	ALINITY	B.1	V3	Outpatient	SRR25587012
MCoV-45478	2020-07-31	40.75	ALINITY	B.1	V3	Outpatient	SRR25587068
MCoV-47227	2020-07-31	40.75	ALINITY	B.1	V3	Outpatient	SRR25588743
MCoV-14456	2020-10-07	40.75	ALINITY	B.1.234	V3	Outpatient	SRR25575310
MCoV-24839	2021-01-19	40.75	ALINITY	B.1.2	V3	Outpatient	SRR25576907
MCoV-76971	2022-01-09	40.75	ALINITY	omicron	V4.1	Outpatient	SRR25612997
MCoV-96312	2022-03-29	40.75	ALINITY	omicron	V4.1	Inpatient	SRR25697928
MCoV-96670	2022-04-15	40.75	ALINITY	omicron	V4.1	Inpatient	SRR25626041
MCoV-46122	2020-07-23	40.74	ALINITY	B.1	V3	Outpatient	SRR25587821
MCoV-40584	2020-07-29	40.74	ALINITY	B.1	V3	ICU	SRR25577773
MCoV-13222	2020-08-25	40.74	ALINITY	B.1	V3	Outpatient	SRR25577573
MCoV-113885	2022-08-25	40.74	ALINITY	omicron	V4.1	Outpatient	SRR25677717
MCoV-124077	2023-01-20	40.74	ALINITY	omicron	V4.1	Outpatient	SRR25696670
MCoV-42364	2020-07-13	40.73	ALINITY	B.1	V3	Outpatient	SRR25576763
MCoV-39920	2020-08-06	40.73	ALINITY	B.1	V3	Outpatient	SRR25577417
MCoV-39624	2020-08-07	40.73	ALINITY	B.1	V3	Outpatient	SRR25577423
MCoV-12635	2020-08-31	40.73	ALINITY	B.1.576	V3	Outpatient	SRR25575493
MCoV-29684	2021-01-24	40.73	ALINITY	B.1.2	V3	ICU	SRR18373716
MCoV-106802	2022-07-12	40.73	ALINITY	omicron	V4.1	Inpatient	SRR25696466
MCoV-15996	2020-07-10	40.72	ALINITY	B.1	V3	Outpatient	SRR25577920
MCoV-40721	2020-07-22	40.72	ALINITY	B.1	V3	ICU	SRR25577745
MCoV-13028	2020-08-28	40.72	ALINITY	B.1	V3	Inpatient	SRR25576602
MCoV-45989	2021-05-13	40.72	ALINITY	B.1.1.7	V3	Outpatient	SRR19276331
MCoV-64502	2021-09-21	40.72	ALINITY	B.1.617.2	V4	Inpatient	SRR25588210
MCoV-97380	2022-05-07	40.72	ALINITY	omicron	V4.1	ICU	SRR25695752
MCoV-114272	2022-08-30	40.72	ALINITY	omicron	V4.1	Inpatient	SRR25625114
MCoV-115268	2022-09-07	40.72	ALINITY	omicron	V4.1	Inpatient	SRR25696170
MCoV-29358	2021-01-27	40.71	ALINITY	B.1.2	V3	Outpatient	SRR18377552
MCoV-37251	2021-03-25	40.71	ALINITY	B.1	V3	Outpatient	SRR19271988
MCoV-72974	2022-01-01	40.71	ALINITY	omicron	V4	ICU	SRR25616375
MCoV-49668	2020-07-13	40.7	ALINITY	None	V3	Outpatient	SRR25586002
MCoV-48388	2020-07-14	40.7	ALINITY	None	V3	Inpatient	SRR25586909
MCoV-40732	2020-07-22	40.7	ALINITY	B.1.596	V3	Inpatient	SRR25577739
MCoV-39500	2020-08-07	40.7	ALINITY	B.1	V3	Outpatient	SRR25577474
MCoV-24627	2021-01-17	40.7	PANTHER	B.1.596	V3	Inpatient	SRR25576922
MCoV-64760	2021-09-23	40.7	CEPHEID	AY.25	V4	Inpatient	SRR25590188
MCoV-75651	2022-01-04	40.7	CEPHEID	omicron	V4	Outpatient	SRR25615529
MCoV-98794	2022-05-27	40.7	ALINITY	omicron	V4.1	Inpatient	SRR25678561
MCoV-106303	2022-07-11	40.7	CEPHEID	omicron	V4.1	Inpatient	SRR25695528
MCoV-119532	2022-12-06	40.7	CEPHEID	omicron	V4.1	Inpatient	SRR25676456
MCoV-49666	2020-07-13	40.69	ALINITY	B.1.595	V3	Outpatient	SRR25586004
MCoV-48733	2020-07-15	40.69	ALINITY	B.1	V3	Outpatient	SRR25588639
MCoV-48267	2020-07-17	40.69	ALINITY	B.1	V3	Outpatient	SRR25586451
MCoV-40511	2020-08-03	40.69	ALINITY	B.1	V3	Outpatient	SRR25574916
MCoV-14871	2020-10-13	40.69	ALINITY	B.1	V3	Outpatient	SRR25579373
MCoV-21071	2020-12-31	40.69	ALINITY	B.1	V3	Outpatient	SRR18376931
MCoV-78252	2022-01-10	40.69	ALINITY	omicron	V4.1	Outpatient	SRR25613472
MCoV-103268	2022-06-27	40.69	ALINITY	omicron	V4.1	Outpatient	SRR25675155
MCoV-109962	2022-07-29	40.69	ALINITY	omicron	V4.1	ICU	SRR25624156
MCoV-42819	2020-07-18	40.68	ALINITY	B.1.1	V3	Outpatient	SRR25577254
MCoV-40710	2020-07-22	40.68	ALINITY	B.1	V3	Outpatient	SRR25578890
MCoV-46566	2020-07-30	40.68	ALINITY	B.1	V3	Outpatient	SRR25589924
MCoV-16201	2020-10-29	40.68	ALINITY	B.1	V3	Inpatient	SRR25578502
MCoV-25987	2021-01-31	40.68	ALINITY	B.1.2	V3	Outpatient	SRR19337769
MCoV-78445	2022-01-11	40.68	ALINITY	omicron	V4.1	Outpatient	SRR25615683
MCoV-112402	2022-08-12	40.68	ALINITY	omicron	V4.1	Outpatient	SRR25677794
MCoV-43398	2020-07-13	40.67	ALINITY	B.1.596	V3	Inpatient	SRR25590100
MCoV-48581	2020-07-14	40.67	ALINITY	B.1	V3	Outpatient	SRR25589832
MCoV-39631	2020-08-07	40.67	ALINITY	B.1	V3	Outpatient	SRR25579015
MCoV-25845	2021-02-02	40.67	ALINITY	B.1	V3	Outpatient	SRR18375349
MCoV-38238	2021-03-31	40.67	ALINITY	B.1.1.7	V3	Inpatient	SRR19274552
MCoV-78833	2022-01-11	40.67	ALINITY	omicron	V4.1	Outpatient	SRR25616140
MCoV-40328	2020-08-03	40.66	ALINITY	B.1.609	V3	ICU	SRR25577369
MCoV-39753	2020-08-05	40.66	ALINITY	B.1.2	V3	Outpatient	SRR25574952
MCoV-12895	2020-08-18	40.66	ALINITY	B.1	V3	Outpatient	SRR25575429
MCoV-63013	2021-09-12	40.66	ALINITY	B.1.617.2	V4	Outpatient	SRR25590334
MCoV-97072	2022-04-27	40.66	ALINITY	omicron	V4.1	Inpatient	SRR25623284
MCoV-120868	2022-12-21	40.66	ALINITY	omicron	V4.1	Outpatient	SRR25677272
MCoV-48270	2020-07-14	40.65	ALINITY	B.1	V3	Inpatient	SRR25586449
MCoV-44956	2020-07-29	40.65	ALINITY	B.1.369	V3	Outpatient	SRR25586640
MCoV-12892	2020-08-19	40.65	ALINITY	B.1	V3	Inpatient	SRR25575431
MCoV-47293	2021-06-04	40.65	ALINITY	None	V3	Outpatient	SRR19336563
MCoV-78843	2022-01-11	40.65	ALINITY	omicron	V4.1	Outpatient	SRR25616136
MCoV-124037	2023-01-22	40.65	ALINITY	omicron	V4.1	Inpatient	SRR25696676
MCoV-49390	2020-07-15	40.64	ALINITY	B.1	V3	Outpatient	SRR25588627
MCoV-42800	2020-07-18	40.64	ALINITY	B.1.590	V3	Outpatient	SRR25576661
MCoV-45126	2020-07-25	40.64	ALINITY	B.1	V3	Inpatient	SRR25587866
MCoV-44065	2020-07-27	40.64	ALINITY	B.1.2	V3	Outpatient	SRR25587942
MCoV-44606	2020-07-29	40.64	ALINITY	B.1	V3	Outpatient	SRR25586666
MCoV-44274	2020-07-31	40.64	ALINITY	None	V3	Outpatient	SRR25587932
MCoV-24013	2021-01-15	40.64	ALINITY	B.1.2	V3	Outpatient	SRR19339135
MCoV-26227	2021-02-05	40.64	ALINITY	B.1.2	V3	Outpatient	SRR19336393
MCoV-99187	2022-06-02	40.64	ALINITY	omicron	V4.1	Inpatient	SRR25677915
MCoV-112975	2022-08-18	40.64	ALINITY	omicron	V4.1	Inpatient	SRR25677773
MCoV-114857	2022-09-03	40.64	ALINITY	omicron	V4.1	ICU	SRR25625389
MCoV-124797	2023-02-02	40.64	ALINITY	omicron	V4.1	Outpatient	SRR25677100
MCoV-45376	2020-07-24	40.63	ALINITY	B.1	V3	Outpatient	SRR25586600
MCoV-28978	2021-01-27	40.63	ALINITY	B.1	V3	Outpatient	SRR18372664
MCoV-27657	2021-02-12	40.63	ALINITY	B.1.2	V3	Outpatient	SRR19337219
MCoV-70394	2021-12-19	40.63	ALINITY	omicron	V4	Outpatient	SRR25590475
MCoV-78361	2022-01-06	40.63	ALINITY	omicron	V4.1	Outpatient	SRR25616696
MCoV-100943	2022-06-13	40.63	ALINITY	omicron	V4.1	Outpatient	SRR25623814
MCoV-119209	2022-12-01	40.63	ALINITY	omicron	V4.1	Inpatient	SRR25695421
MCoV-123823	2023-01-18	40.63	ALINITY	omicron	V4.1	Outpatient	SRR25624662
MCoV-15998	2020-07-10	40.62	ALINITY	B.1.2	V3	Outpatient	SRR25577919
MCoV-40795	2020-07-22	40.62	ALINITY	B.1	V3	Outpatient	SRR25577350
MCoV-37830	2020-12-11	40.62	ALINITY	B.1.2	V3	Outpatient	SRR19272489
MCoV-29542	2021-01-25	40.62	ALINITY	B.1	V3	Inpatient	SRR18376520
MCoV-27688	2021-02-12	40.62	ALINITY	B.1.2	V3	Inpatient	SRR19311421
MCoV-79767	2022-01-13	40.62	ALINITY	omicron	V4.1	Inpatient	SRR25612724
MCoV-16933	2020-07-10	40.61	ALINITY	B.1.596	V3	Outpatient	SRR25578374
MCoV-40406	2020-08-03	40.61	ALINITY	B.1	V3	Outpatient	SRR25578932
MCoV-23781	2021-01-14	40.61	ALINITY	B.1.2	V3	Inpatient	SRR19335959
MCoV-26767	2021-01-29	40.61	ALINITY	B.1.2	V3	Outpatient	SRR19338509
MCoV-101777	2022-06-17	40.61	ALINITY	omicron	V4.1	Outpatient	SRR25695930
MCoV-48449	2020-07-14	40.6	ALINITY	B.1.1	V3	Inpatient	SRR25588694
MCoV-39778	2020-08-06	40.6	ALINITY	B.1.2	V3	Inpatient	SRR25574945
MCoV-34654	2020-12-02	40.6	ALINITY	B.1	V3	Outpatient	SRR19247665
MCoV-26307	2021-02-05	40.6	ALINITY	B.1	V3	Outpatient	SRR19338953
MCoV-26308	2021-02-05	40.6	ALINITY	B.1	V3	Inpatient	SRR19338952
MCoV-108377	2022-07-20	40.6	CEPHEID	omicron	V4.1	Inpatient	SRR25624180
MCoV-124654	2023-01-31	40.6	CEPHEID	omicron	V4.1	Outpatient	SRR25695217
MCoV-48445	2020-07-14	40.59	ALINITY	B.1	V3	ICU	SRR25588695
MCoV-49153	2020-07-15	40.59	ALINITY	B.1	V3	Outpatient	SRR25586064
MCoV-42146	2020-07-20	40.59	ALINITY	B.1	V3	Outpatient	SRR25579641
MCoV-40699	2020-07-22	40.59	ALINITY	B.1	V3	Outpatient	SRR25578897
MCoV-13808	2020-08-17	40.59	ALINITY	B.1	V3	Outpatient	SRR25577548
MCoV-12906	2020-08-18	40.59	ALINITY	B.1	V3	Outpatient	SRR25575426
MCoV-12922	2020-08-18	40.59	ALINITY	B.1	V3	Outpatient	SRR25577235
MCoV-29494	2021-01-25	40.59	ALINITY	B.1.596	V3	Inpatient	SRR18377032
MCoV-28730	2021-02-22	40.59	ALINITY	B.1.1	V3	Inpatient	SRR18377331
MCoV-37228	2021-03-27	40.59	ALINITY	B.1.1	V3	ICU	SRR19272011
MCoV-41432	2021-04-20	40.59	ALINITY	B.1.1.7	V3	Inpatient	SRR19276132
MCoV-110013	2022-07-30	40.59	ALINITY	omicron	V4.1	Inpatient	SRR25624148
MCoV-110840	2022-08-03	40.59	ALINITY	omicron	V4.1	Inpatient	SRR25678399
MCoV-34652	2020-12-01	40.58	ALINITY	B.1.1	V3	Outpatient	SRR19247667
MCoV-62764	2021-09-10	40.58	ALINITY	AY.3	V4	Outpatient	SRR25590358
MCoV-63495	2021-09-14	40.58	ALINITY	B.1.617.2	V4	Inpatient	SRR25588318
MCoV-15677	2020-07-09	40.57	ALINITY	B.1	V3	Outpatient	SRR25576471
MCoV-49657	2020-07-13	40.57	ALINITY	B.1.576	V3	Outpatient	SRR25586009
MCoV-13734	2020-08-18	40.57	ALINITY	B.1.1.210	V3	Outpatient	SRR25575839
MCoV-37332	2020-12-08	40.57	ALINITY	B.1	V3	Outpatient	SRR19271800
MCoV-25857	2021-02-02	40.57	ALINITY	B.1	V3	Outpatient	SRR18375337
MCoV-35533	2021-03-17	40.57	ALINITY	B.1.1	V3	Outpatient	SRR19247575
MCoV-37236	2021-03-28	40.57	ALINITY	B.1	V3	ICU	SRR19272003
MCoV-47309	2021-06-06	40.57	ALINITY	None	V3	Outpatient	SRR19336547
MCoV-78450	2022-01-11	40.57	ALINITY	omicron	V4.1	Outpatient	SRR25615679
MCoV-116077	2022-09-19	40.57	ALINITY	omicron	V4.1	Inpatient	SRR25677645
MCoV-117227	2022-10-14	40.57	ALINITY	omicron	V4.1	Inpatient	SRR25624983
MCoV-47984	2020-07-17	40.56	ALINITY	B.1	V3	Outpatient	SRR25588716
MCoV-41831	2020-07-21	40.56	ALINITY	B.1.580	V3	Outpatient	SRR25576862
MCoV-28189	2021-02-18	40.56	ALINITY	B.1.596	V3	Outpatient	SRR19311304
MCoV-72845	2022-01-01	40.56	ALINITY	omicron	V4	Inpatient	SRR25614735
MCoV-49429	2020-07-14	40.55	ALINITY	B.1.485	V3	Outpatient	SRR25588616
MCoV-46865	2020-07-30	40.55	ALINITY	B.1	V3	Outpatient	SRR25589907
MCoV-45564	2020-07-31	40.55	ALINITY	None	V3	Outpatient	SRR25587064
MCoV-39692	2020-08-07	40.55	ALINITY	B.1	V3	Outpatient	SRR25578994
MCoV-26556	2021-02-07	40.55	ALINITY	B.1.596	V3	Outpatient	SRR19336288
MCoV-104892	2022-07-05	40.55	ALINITY	omicron	V4.1	Inpatient	SRR25675958
MCoV-49553	2020-07-13	40.54	ALINITY	B.1	V3	Outpatient	SRR25586025
MCoV-48748	2020-07-15	40.54	ALINITY	B.1	V3	Outpatient	SRR25589125
MCoV-49235	2020-07-15	40.54	ALINITY	B.1.369	V3	Outpatient	SRR25586876
MCoV-49724	2020-07-16	40.54	ALINITY	B.1	V3	Outpatient	SRR25587446
MCoV-47860	2020-07-17	40.54	ALINITY	B.1	V3	Outpatient	SRR25586458
MCoV-46881	2020-07-29	40.54	ALINITY	B.1.596	V3	Outpatient	SRR25589900
MCoV-39764	2020-08-06	40.54	ALINITY	B.1.369	V3	Outpatient	SRR25574950
MCoV-25182	2021-01-19	40.54	ALINITY	B.1.596	V3	Outpatient	SRR18376127
MCoV-64319	2021-09-20	40.54	ALINITY	B.1.617.2	V4	Outpatient	SRR25589719
MCoV-71377	2021-12-21	40.54	ALINITY	omicron	V4	Outpatient	SRR25613901
MCoV-111791	2022-08-09	40.54	ALINITY	omicron	V4.1	Inpatient	SRR25625415
MCoV-121481	2022-12-27	40.54	ALINITY	omicron	V4.1	Outpatient	SRR25694985
MCoV-46213	2020-07-23	40.53	ALINITY	B.1	V3	Inpatient	SRR25586568
MCoV-35030	2020-08-12	40.53	ALINITY	B.1.1	V3	Outpatient	SRR25574972
MCoV-15507	2020-10-22	40.53	ALINITY	B.1.2	V3	ICU	SRR25576101
MCoV-57299	2021-08-21	40.53	ALINITY	B.1.617.2	V4	Inpatient	SRR25588881
MCoV-96563	2022-04-10	40.53	ALINITY	omicron	V4.1	ICU	SRR25676337
MCoV-107579	2022-07-16	40.53	ALINITY	omicron	V4.1	Outpatient	SRR25676132
MCoV-15965	2020-07-10	40.52	ALINITY	B.1	V3	Outpatient	SRR25576369
MCoV-15833	2020-07-10	40.52	ALINITY	B.1.340	V3	Outpatient	SRR25576421
MCoV-48702	2020-07-15	40.52	ALINITY	B.1	V3	Outpatient	SRR25588652
MCoV-48705	2020-07-15	40.52	ALINITY	B.1	V3	Outpatient	SRR25588651
MCoV-44934	2020-07-27	40.52	ALINITY	B.1	V3	Outpatient	SRR25589996
MCoV-39458	2020-08-07	40.52	ALINITY	B.1	V3	Outpatient	SRR25577484
MCoV-18339	2020-11-18	40.52	ALINITY	B.1.234	V3	Outpatient	SRR25578648
MCoV-31584	2020-12-21	40.52	ALINITY	B.1.2	V3	Outpatient	SRR19245898
MCoV-25119	2021-01-19	40.52	ALINITY	B.1.2	V3	Outpatient	SRR25579112
MCoV-28900	2021-01-25	40.52	ALINITY	B.1.596	V3	Inpatient	SRR18372727
MCoV-27998	2021-02-16	40.52	ALINITY	B.1.2	V3	Inpatient	SRR19311028
MCoV-75866	2022-01-05	40.52	ALINITY	omicron	V4	Outpatient	SRR25615501
MCoV-96073	2022-03-20	40.52	ALINITY	omicron	V4.1	Inpatient	SRR25696570
MCoV-96890	2022-04-23	40.52	ALINITY	omicron	V4.1	Inpatient	SRR25626023
MCoV-41803	2020-07-21	40.51	ALINITY	B.1.596	V3	Outpatient	SRR25579681
MCoV-23976	2021-01-14	40.51	ALINITY	B.1.2	V3	Outpatient	SRR19337156
MCoV-24282	2021-01-16	40.51	ALINITY	B.1.2	V3	Outpatient	SRR19337810
MCoV-25633	2021-02-01	40.51	ALINITY	B.1	V3	Outpatient	SRR18372679
MCoV-78185	2022-01-10	40.51	ALINITY	omicron	V4.1	Outpatient	SRR25615701
MCoV-127030	2023-03-12	40.51	ALINITY	omicron	V4.1	Inpatient	SRR25695153
MCoV-48680	2020-07-15	40.5	ALINITY	B.1	V3	Outpatient	SRR25588660
MCoV-46591	2020-07-30	40.5	ALINITY	B.1	V3	Outpatient	SRR25589911
MCoV-14193	2020-10-02	40.5	ALINITY	B.1.243	V3	Inpatient	SRR25579522
MCoV-37970	2020-12-11	40.5	PANTHER	B.1.2	V3	Inpatient	SRR19273773
MCoV-79338	2022-01-12	40.5	ALINITY	omicron	V4.1	Inpatient	SRR25616560
MCoV-97417	2022-05-07	40.5	ALINITY	omicron	V4.1	ICU	SRR25695742
MCoV-112931	2022-08-18	40.5	ALINITY	omicron	V4.1	Outpatient	SRR25625825
MCoV-119943	2022-12-10	40.5	CEPHEID	omicron	V4.1	Inpatient	SRR25676429
MCoV-41815	2020-07-21	40.49	ALINITY	B.1	V3	Outpatient	SRR25574857
MCoV-39787	2020-08-06	40.49	ALINITY	B.1.595	V3	Inpatient	SRR25574941
MCoV-96323	2022-03-31	40.49	ALINITY	omicron	V4.1	Inpatient	SRR25678251
MCoV-96855	2022-04-20	40.49	ALINITY	omicron	V4.1	Inpatient	SRR25678216
MCoV-103996	2022-06-29	40.49	ALINITY	omicron	V4.1	Outpatient	SRR25695610
MCoV-112456	2022-08-15	40.49	ALINITY	omicron	V4.1	Inpatient	SRR25698042
MCoV-48509	2020-07-14	40.48	ALINITY	None	V3	Outpatient	SRR25588678
MCoV-44853	2020-07-27	40.48	ALINITY	B.1.2	V3	Inpatient	SRR25590025
MCoV-46417	2020-07-30	40.48	ALINITY	B.1	V3	Inpatient	SRR25586519
MCoV-48113	2021-07-03	40.48	ALINITY	None	V3	Inpatient	SRR19339262
MCoV-64936	2021-09-24	40.48	ALINITY	B.1.617.2	V4	Inpatient	SRR25588195
MCoV-78149	2022-01-10	40.48	ALINITY	omicron	V4.1	Outpatient	SRR25615723
MCoV-99832	2022-06-06	40.48	ALINITY	omicron	V4.1	Outpatient	SRR25695699
MCoV-49589	2020-07-13	40.47	ALINITY	B.1	V3	Outpatient	SRR25586808
MCoV-41823	2020-07-21	40.47	ALINITY	B.1.576	V3	Outpatient	SRR25574850
MCoV-46474	2020-07-30	40.47	ALINITY	B.1.2	V3	Inpatient	SRR25586992
MCoV-14034	2020-08-14	40.47	ALINITY	B.1.2	V3	Outpatient	SRR25575346
MCoV-18565	2020-11-19	40.47	ALINITY	B.1	V3	Outpatient	SRR25575092
MCoV-29520	2021-01-25	40.47	ALINITY	B.1.2	V3	Outpatient	SRR18377028
MCoV-100935	2022-06-13	40.47	ALINITY	omicron	V4.1	Inpatient	SRR25675315
MCoV-116717	2022-10-03	40.47	ALINITY	omicron	V4.1	Inpatient	SRR25625027
MCoV-43828	2020-07-08	40.46	ALINITY	B.1	V3	Outpatient	SRR25587945
MCoV-49421	2020-07-14	40.46	ALINITY	B.1.2	V3	Inpatient	SRR25588618
MCoV-44079	2020-07-27	40.46	ALINITY	B.1.2	V3	Outpatient	SRR25587937
MCoV-13788	2020-08-17	40.46	ALINITY	B.1.2	V3	Outpatient	SRR25577556
MCoV-22379	2021-01-11	40.46	ALINITY	B.1.1	V3	Outpatient	SRR25576950
MCoV-24556	2021-01-17	40.46	ALINITY	B.1	V3	Outpatient	SRR25577849
MCoV-28836	2021-01-22	40.46	ALINITY	B.1.596	V3	Outpatient	SRR18372838
MCoV-124633	2023-02-01	40.46	ALINITY	omicron	V4.1	Outpatient	SRR25677122
MCoV-41968	2020-07-20	40.45	ALINITY	B.1.596	V3	Outpatient	SRR25577658
MCoV-46250	2020-07-23	40.45	ALINITY	B.1	V3	Outpatient	SRR25587040
MCoV-12930	2020-08-18	40.45	ALINITY	B.1	V3	Outpatient	SRR25577233
MCoV-15533	2020-10-23	40.45	ALINITY	B.1.396	V3	Outpatient	SRR25576080
MCoV-58914	2021-08-26	40.45	ALINITY	AY.25	V4	Outpatient	SRR25587195
MCoV-96572	2022-04-09	40.45	ALINITY	omicron	V4.1	ICU	SRR25676334
MCoV-125162	2023-02-07	40.45	ALINITY	omicron	V4.1	Outpatient	SRR25694837
MCoV-41863	2020-07-20	40.44	ALINITY	B.1	V3	Outpatient	SRR25576845
MCoV-40536	2020-08-02	40.44	ALINITY	B.1	V3	Inpatient	SRR25574904
MCoV-39634	2020-08-07	40.44	ALINITY	B.1	V3	ICU	SRR25579014
MCoV-39685	2020-08-07	40.44	ALINITY	B.1.2	V3	Inpatient	SRR25578997
MCoV-62602	2021-09-10	40.44	ALINITY	B.1.617.2	V4	Outpatient	SRR25588366
MCoV-98776	2022-05-30	40.44	ALINITY	omicron	V4.1	Inpatient	SRR25678564
MCoV-112594	2022-08-15	40.44	ALINITY	omicron	V4.1	Inpatient	SRR25698026
MCoV-15709	2020-07-09	40.43	ALINITY	B.1	V3	Outpatient	SRR25576454
MCoV-46525	2020-07-30	40.43	ALINITY	B.1	V3	ICU	SRR25588779
MCoV-35285	2020-08-10	40.43	ALINITY	B.1	V3	Outpatient	SRR25577510
MCoV-34663	2020-12-02	40.43	ALINITY	B.1.1	V3	Outpatient	SRR19247660
MCoV-60589	2021-08-31	40.43	ALINITY	B.1.617.2	V4	Outpatient	SRR20062051
MCoV-98784	2022-05-30	40.43	ALINITY	omicron	V4.1	Inpatient	SRR25678563
MCoV-102965	2022-06-24	40.43	ALINITY	omicron	V4.1	Outpatient	SRR25698273
MCoV-43298	2020-07-13	40.42	ALINITY	B.1	V3	Outpatient	SRR25588006
MCoV-49685	2020-07-13	40.42	ALINITY	B.1	V3	Outpatient	SRR25585994
MCoV-21818	2021-01-09	40.42	ALINITY	B.1.2	V3	Outpatient	SRR18375731
MCoV-23761	2021-01-14	40.42	ALINITY	B.1.2	V3	Outpatient	SRR19335979
MCoV-28795	2021-01-22	40.42	ALINITY	B.1	V3	Outpatient	SRR18376316
MCoV-31146	2021-02-26	40.42	ALINITY	B.1	V3	Inpatient	SRR19244736
MCoV-61206	2021-09-04	40.42	ALINITY	B.1.617.2	V4	Outpatient	SRR25588427
MCoV-77722	2022-01-06	40.42	ALINITY	omicron	V4.1	Outpatient	SRR25614452
MCoV-96063	2022-03-19	40.42	ALINITY	omicron	V4.1	Outpatient	SRR25623013
MCoV-104510	2022-07-01	40.42	ALINITY	omicron	V4.1	Inpatient	SRR25696927
MCoV-43639	2020-07-07	40.41	ALINITY	B.1	V3	Outpatient	SRR25586720
MCoV-70584	2021-12-20	40.41	ALINITY	omicron	V4	Outpatient	SRR25614351
MCoV-96300	2022-03-28	40.41	ALINITY	omicron	V4.1	Outpatient	SRR25697930
MCoV-99291	2022-06-02	40.41	ALINITY	omicron	V4.1	Inpatient	SRR25676274
MCoV-119249	2022-12-01	40.41	ALINITY	omicron	V4.1	Outpatient	SRR25677561
MCoV-49237	2020-07-14	40.4	ALINITY	B.1	V3	Outpatient	SRR25586874
MCoV-42015	2020-07-20	40.4	ALINITY	B.1.369	V3	Inpatient	SRR25579652
MCoV-12728	2020-08-30	40.4	ALINITY	B.1.596	V3	Inpatient	SRR25576653
MCoV-27318	2021-01-28	40.4	ALINITY	B.1.396	V3	Inpatient	SRR19338102
MCoV-27196	2021-02-08	40.4	ALINITY	B.1	V3	Inpatient	SRR19337360
MCoV-38927	2021-04-09	40.4	ALINITY	B.1.1	V3	Inpatient	SRR19275899
MCoV-77807	2022-01-10	40.4	ALINITY	omicron	V4.1	Outpatient	SRR25612448
MCoV-96381	2022-04-01	40.4	ALINITY	omicron	V4.1	Inpatient	SRR25697914
MCoV-96739	2022-04-14	40.4	ALINITY	omicron	V4.1	Inpatient	SRR25626032
MCoV-96991	2022-04-26	40.4	ALINITY	omicron	V4.1	Inpatient	SRR25623296
MCoV-107394	2022-07-17	40.4	ALINITY	omicron	V4.1	Inpatient	SRR25696843
MCoV-109326	2022-07-25	40.4	ALINITY	omicron	V4.1	ICU	SRR25623198
MCoV-114189	2022-08-30	40.4	PANTHER	omicron	V4.1	Outpatient	SRR25625318
MCoV-118626	2022-11-20	40.4	CEPHEID	omicron	V4.1	Inpatient	SRR25695061
MCoV-118683	2022-11-25	40.4	CEPHEID	omicron	V4.1	Inpatient	SRR25676491
MCoV-119988	2022-12-09	40.4	CEPHEID	omicron	V4.1	Inpatient	SRR25624776
MCoV-121412	2022-12-27	40.4	CEPHEID	omicron	V4.1	Inpatient	SRR25677232
MCoV-121788	2023-01-02	40.4	CEPHEID	omicron	V4.1	Inpatient	SRR25677203
MCoV-125079	2023-02-06	40.4	ALINITY	omicron	V4.1	Outpatient	SRR25624629
MCoV-42522	2020-07-19	40.39	ALINITY	B.1	V3	Outpatient	SRR25576729
MCoV-42534	2020-07-19	40.39	ALINITY	B.1.596	V3	Inpatient	SRR25576723
MCoV-40847	2020-07-22	40.39	ALINITY	B.1	V3	Outpatient	SRR25578883
MCoV-13767	2020-08-18	40.39	ALINITY	B.1.596	V3	Inpatient	SRR25575827
MCoV-25587	2021-01-22	40.39	ALINITY	B.1.2	V3	Inpatient	SRR18376230
MCoV-27197	2021-02-08	40.39	ALINITY	B.1	V3	Inpatient	SRR19337359
MCoV-46766	2021-05-21	40.39	ALINITY	None	V3	Outpatient	SRR19275274
MCoV-118508	2022-11-22	40.39	ALINITY	omicron	V4.1	Outpatient	SRR25625733
MCoV-126668	2023-03-04	40.39	ALINITY	omicron	V4.1	Inpatient	SRR25697943
MCoV-43993	2020-07-28	40.38	ALINITY	B.1.2	V3	Inpatient	SRR25587506
MCoV-39655	2020-08-07	40.38	ALINITY	B.1	V3	ICU	SRR25579008
MCoV-45970	2021-05-13	40.38	ALINITY	B.1.1.7	V3	Inpatient	SRR19275174
MCoV-46285	2020-07-23	40.37	ALINITY	B.1	V3	Outpatient	SRR25587023
MCoV-17241	2020-11-06	40.37	ALINITY	B.1	V3	Inpatient	SRR25575929
MCoV-28028	2021-01-25	40.37	ALINITY	B.1.2	V3	Inpatient	SRR19311654
MCoV-25745	2021-02-01	40.37	ALINITY	B.1	V3	Outpatient	SRR18373641
MCoV-57940	2021-08-23	40.37	ALINITY	B.1.617.2	V4	Outpatient	SRR25587255
MCoV-78005	2022-01-10	40.37	ALINITY	omicron	V4.1	Outpatient	SRR25613503
MCoV-96402	2022-04-01	40.37	ALINITY	omicron	V4.1	ICU	SRR25623628
MCoV-100121	2022-06-07	40.37	ALINITY	omicron	V4.1	Inpatient	SRR25695970
MCoV-124902	2023-02-03	40.37	ALINITY	omicron	V4.1	Inpatient	SRR25625264
MCoV-40344	2020-08-03	40.36	ALINITY	B.1.1	V3	Inpatient	SRR25577360
MCoV-125057	2023-02-05	40.36	ALINITY	omicron	V4.1	Inpatient	SRR25694852
MCoV-39670	2020-08-07	40.35	ALINITY	B.1.596	V3	Outpatient	SRR25579004
MCoV-15078	2020-10-16	40.35	ALINITY	B.1	V3	ICU	SRR25578047
MCoV-36960	2020-12-07	40.35	ALINITY	B.1	V3	Outpatient	SRR19273559
MCoV-36394	2020-12-17	40.35	ALINITY	B.1.2	V3	Outpatient	SRR19310952
MCoV-42600	2020-07-19	40.34	ALINITY	B.1.1	V3	Inpatient	SRR25577287
MCoV-19933	2021-01-02	40.34	ALINITY	B.1.2	V3	Inpatient	SRR18373214
MCoV-25964	2021-02-02	40.34	ALINITY	B.1.2	V3	Outpatient	SRR19339040
MCoV-43447	2021-04-23	40.34	ALINITY	B.1.596	V3	Inpatient	SRR19275589
MCoV-79938	2022-01-13	40.34	ALINITY	omicron	V4.1	Outpatient	SRR25612702
MCoV-96435	2022-04-03	40.34	ALINITY	omicron	V4.1	Inpatient	SRR25678235
MCoV-96969	2022-04-25	40.34	ALINITY	omicron	V4.1	Inpatient	SRR25678201
MCoV-106222	2022-07-11	40.34	ALINITY	omicron	V4.1	Inpatient	SRR25623380
MCoV-111872	2022-08-11	40.34	ALINITY	omicron	V4.1	Outpatient	SRR25624322
MCoV-113483	2022-08-23	40.34	ALINITY	omicron	V4.1	ICU	SRR25626143
MCoV-49677	2020-07-13	40.33	ALINITY	B.1.395	V3	Outpatient	SRR25585997
MCoV-42004	2020-07-20	40.33	ALINITY	B.1	V3	Inpatient	SRR25579659
MCoV-46175	2020-07-23	40.33	ALINITY	B.1	V3	Outpatient	SRR25589936
MCoV-25731	2021-02-01	40.33	ALINITY	B.1.2	V3	Outpatient	SRR18375430
MCoV-26373	2021-02-04	40.33	ALINITY	B.1.2	V3	Inpatient	SRR19336343
MCoV-27251	2021-02-09	40.33	ALINITY	B.1.2	V3	Outpatient	SRR19338409
MCoV-75182	2022-01-04	40.33	ALINITY	omicron	V4	Outpatient	SRR25612165
MCoV-79980	2022-01-13	40.33	ALINITY	omicron	V4.1	Outpatient	SRR25616754
MCoV-98028	2022-05-20	40.33	ALINITY	omicron	V4.1	Outpatient	SRR25697063
MCoV-49599	2020-07-13	40.32	ALINITY	B.1	V3	Outpatient	SRR25586803
MCoV-46923	2020-07-30	40.32	ALINITY	B.1.589	V3	Outpatient	SRR25586507
MCoV-34816	2020-08-13	40.32	ALINITY	B.1.1	V3	Outpatient	SRR25579081
MCoV-12913	2020-08-18	40.32	ALINITY	B.1	V3	Inpatient	SRR25575424
MCoV-23673	2021-01-13	40.32	ALINITY	B.1.210	V3	Inpatient	SRR19335907
MCoV-25924	2021-02-02	40.32	ALINITY	B.1	V3	ICU	SRR19337032
MCoV-54867	2021-08-11	40.32	ALINITY	B.1.617.2	V4	Outpatient	SRR25587336
MCoV-96333	2022-03-30	40.32	ALINITY	omicron	V4.1	Outpatient	SRR25678250
MCoV-114175	2022-08-29	40.32	ALINITY	omicron	V4.1	Inpatient	SRR25677695
MCoV-49437	2020-07-14	40.31	ALINITY	B.1	V3	Outpatient	SRR25588615
MCoV-38386	2021-04-01	40.31	ALINITY	B.1	V3	Outpatient	SRR19274502
MCoV-64809	2021-09-22	40.31	ALINITY	B.1.617.2	V4	Inpatient	SRR25590177
MCoV-73043	2022-01-02	40.31	ALINITY	omicron	V4	Outpatient	SRR25614690
MCoV-96144	2022-03-21	40.31	ALINITY	omicron	V4.1	Outpatient	SRR25675432
MCoV-96248	2022-03-26	40.31	ALINITY	omicron	V4.1	Inpatient	SRR25625132
MCoV-96876	2022-04-22	40.31	ALINITY	omicron	V4.1	Inpatient	SRR25626025
MCoV-97165	2022-04-29	40.31	ALINITY	omicron	V4.1	Inpatient	SRR25677949
MCoV-109048	2022-07-22	40.31	ALINITY	omicron	V4.1	Outpatient	SRR25626232
MCoV-121075	2022-12-23	40.31	ALINITY	omicron	V4.1	Outpatient	SRR25676897
MCoV-44918	2020-07-27	40.3	ALINITY	B.1	V3	Outpatient	SRR25590003
MCoV-28095	2021-02-11	40.3	ALINITY	B.1	V3	Inpatient	SRR19311334
MCoV-48161	2021-07-02	40.3	ALINITY	AY.26	V3	Outpatient	SRR19335726
MCoV-78085	2022-01-10	40.3	CEPHEID	omicron	V4.1	Inpatient	SRR25614382
MCoV-96742	2022-04-15	40.3	ALINITY	omicron	V4.1	Inpatient	SRR25676314
MCoV-118059	2022-11-07	40.3	CEPHEID	omicron	V4.1	Outpatient	SRR25677617
MCoV-15850	2020-07-10	40.29	ALINITY	B.1.596	V3	Outpatient	SRR25579251
MCoV-96126	2022-03-21	40.29	ALINITY	omicron	V4.1	Inpatient	SRR25675436
MCoV-122153	2023-01-02	40.29	ALINITY	omicron	V4.1	Outpatient	SRR25677515
MCoV-23566	2021-01-13	40.28	ALINITY	B.1	V3	Outpatient	SRR18375786
MCoV-29020	2021-02-23	40.28	ALINITY	B.1.1.7	V3	Outpatient	SRR18375532
MCoV-37229	2021-03-28	40.28	ALINITY	B.1	V3	ICU	SRR19272010
MCoV-47032	2021-05-31	40.28	ALINITY	None	V3	Inpatient	SRR19275104
MCoV-58654	2021-08-25	40.28	ALINITY	B.1.617.2	V4	Inpatient	SRR25588834
MCoV-114245	2022-08-30	40.28	ALINITY	omicron	V4.1	Inpatient	SRR25625303
MCoV-49675	2020-07-13	40.27	ALINITY	B.1	V3	Outpatient	SRR25585999
MCoV-26513	2021-02-06	40.27	ALINITY	B.1.596	V3	Inpatient	SRR19336891
MCoV-29060	2021-02-23	40.27	ALINITY	B.1.2	V3	Outpatient	SRR18373527
MCoV-41963	2020-07-20	40.26	ALINITY	B.1.576	V3	Inpatient	SRR25577662
MCoV-40680	2020-07-22	40.26	ALINITY	B.1	V3	Outpatient	SRR25578905
MCoV-39868	2020-08-06	40.26	ALINITY	B.1	V3	ICU	SRR25577796
MCoV-12893	2020-08-18	40.26	ALINITY	B.1	V3	Outpatient	SRR25575430
MCoV-96276	2022-03-28	40.26	ALINITY	omicron	V4.1	Inpatient	SRR25695774
MCoV-41891	2020-07-20	40.25	ALINITY	B.1	V3	Outpatient	SRR25576824
MCoV-27642	2021-02-12	40.25	ALINITY	B.1.2	V3	Outpatient	SRR19338002
MCoV-32545	2021-03-16	40.25	ALINITY	None	V3	Outpatient	SRR19246969
MCoV-64220	2021-09-19	40.25	ALINITY	B.1.617.2	V4	Outpatient	SRR25588257
MCoV-49653	2020-07-13	40.24	ALINITY	B.1.1	V3	Outpatient	SRR25586011
MCoV-40857	2020-07-22	40.24	ALINITY	B.1	V3	Inpatient	SRR25578879
MCoV-46386	2020-07-23	40.24	ALINITY	B.1	V3	Outpatient	SRR25586531
MCoV-13959	2020-08-16	40.24	ALINITY	B.1	V3	Outpatient	SRR25575811
MCoV-26490	2021-02-06	40.24	ALINITY	B.1.2	V3	Inpatient	SRR19337650
MCoV-64495	2021-09-20	40.24	ALINITY	B.1.617.2	V4	Outpatient	SRR25588216
MCoV-79360	2022-01-12	40.24	ALINITY	omicron	V4.1	Inpatient	SRR25616082
MCoV-120198	2022-12-14	40.24	ALINITY	omicron	V4.1	Outpatient	SRR25695379
MCoV-42647	2020-07-19	40.23	ALINITY	B.1	V3	Outpatient	SRR25579606
MCoV-25827	2021-02-02	40.23	ALINITY	B.1	V3	Outpatient	SRR18374134
MCoV-53888	2021-08-05	40.23	ALINITY	AY.3	V4	Outpatient	SRR20059052
MCoV-80060	2022-01-13	40.23	ALINITY	omicron	V4.1	Outpatient	SRR25614933
MCoV-119921	2022-12-08	40.23	ALINITY	omicron	V4.1	Inpatient	SRR25622767
MCoV-124426	2023-01-27	40.23	ALINITY	omicron	V4.1	Outpatient	SRR25698019
MCoV-42473	2020-07-14	40.22	ALINITY	B.1.369	V3	IMU	SRR25577622
MCoV-46495	2020-07-30	40.22	ALINITY	B.1.2	V3	Outpatient	SRR25587785
MCoV-96522	2022-04-05	40.22	ALINITY	omicron	V4.1	Inpatient	SRR25623612
MCoV-118102	2022-11-11	40.22	ALINITY	omicron	V4.1	Outpatient	SRR25622802
MCoV-124100	2023-01-20	40.22	ALINITY	omicron	V4.1	Outpatient	SRR25696667
MCoV-42363	2020-07-13	40.21	ALINITY	B.1	V3	Outpatient	SRR25576764
MCoV-49376	2020-07-14	40.21	ALINITY	B.1.1	V3	Outpatient	SRR25588629
MCoV-44730	2020-07-29	40.21	ALINITY	B.1	V3	Outpatient	SRR25587459
MCoV-34794	2020-08-13	40.21	ALINITY	B.1.1	V3	Inpatient	SRR25577526
MCoV-15433	2020-10-22	40.21	ALINITY	B.1	V3	Outpatient	SRR25577999
MCoV-18668	2020-11-19	40.21	ALINITY	B.1.596	V3	Outpatient	SRR25575080
MCoV-25164	2021-01-20	40.21	ALINITY	B.1.595	V3	Outpatient	SRR18375019
MCoV-25879	2021-02-02	40.21	ALINITY	B.1.2	V3	Outpatient	SRR18377830
MCoV-48065	2021-07-01	40.21	ALINITY	B.1	V3	Inpatient	SRR19339995
MCoV-63181	2021-09-13	40.21	ALINITY	B.1.617.2	V4	ICU	SRR25588353
MCoV-65431	2021-09-29	40.21	ALINITY	B.1.617.2	V4	Outpatient	SRR25589621
MCoV-124886	2023-02-03	40.21	ALINITY	omicron	V4.1	Outpatient	SRR25696638
MCoV-16090	2020-10-27	40.2	ALINITY	B.1	V3	Outpatient	SRR25579220
MCoV-34395	2020-12-02	40.2	ALINITY	B.1	V3	Outpatient	SRR19248329
MCoV-28919	2021-01-25	40.2	PANTHER	B.1.596	V3	Outpatient	SRR18375601
MCoV-27593	2021-02-10	40.2	ALINITY	B.1.596	V3	Outpatient	SRR19336599
MCoV-46002	2021-05-14	40.2	PANTHER	B.1.1.7	V3	Outpatient	SRR19276318
MCoV-61072	2021-09-05	40.2	CEPHEID	AY.26	V4	Inpatient	SRR25590427
MCoV-63573	2021-09-15	40.2	PANTHER	B.1.617.2	V4	Outpatient	SRR25589780
MCoV-65720	2021-10-02	40.2	PANTHER	B.1.617.2	V4	Inpatient	SRR25589586
MCoV-65702	2021-10-03	40.2	ALINITY	B.1.617.2	V4	Inpatient	SRR25589594
MCoV-104313	2022-07-03	40.2	CEPHEID	omicron	V4.1	Inpatient	SRR25698240
MCoV-107661	2022-07-18	40.2	ALINITY	omicron	V4.1	Outpatient	SRR25695509
MCoV-112894	2022-08-18	40.2	ALINITY	omicron	V4.1	Outpatient	SRR25696274
MCoV-115432	2022-09-09	40.2	PANTHER	omicron	V4.1	Inpatient	SRR25678298
MCoV-117881	2022-11-03	40.2	PANTHER	omicron	V4.1	Outpatient	SRR25676516
MCoV-118344	2022-11-17	40.2	CEPHEID	omicron	V4.1	Outpatient	SRR25677350
MCoV-118848	2022-11-28	40.2	CEPHEID	omicron	V4.1	Outpatient	SRR25676473
MCoV-119673	2022-12-07	40.2	ALINITY	omicron	V4.1	Inpatient	SRR25624083
MCoV-122820	2023-01-08	40.2	CEPHEID	omicron	V4.1	Inpatient	SRR25624696
MCoV-49321	2020-07-14	40.19	ALINITY	B.1	V3	Outpatient	SRR25586842
MCoV-42636	2020-07-19	40.19	ALINITY	B.1	V3	Outpatient	SRR25579613
MCoV-40662	2020-07-22	40.19	ALINITY	B.1	V3	Inpatient	SRR25578913
MCoV-23522	2021-01-13	40.19	ALINITY	B.1.2	V3	Outpatient	SRR18374980
MCoV-35544	2021-03-20	40.19	ALINITY	B.1	V3	Inpatient	SRR19247564
MCoV-47660	2021-06-21	40.19	ALINITY	B.1.1	V3	Inpatient	SRR19338240
MCoV-76889	2022-01-08	40.19	ALINITY	omicron	V4.1	Outpatient	SRR25615323
MCoV-79918	2022-01-13	40.19	ALINITY	omicron	V4.1	Outpatient	SRR25616004
MCoV-98568	2022-05-26	40.19	ALINITY	omicron	V4.1	Outpatient	SRR25678586
MCoV-42697	2020-07-17	40.18	ALINITY	B.1	V3	Outpatient	SRR25576700
MCoV-41267	2021-04-17	40.18	ALINITY	B.1.1	V3	Inpatient	SRR19274649
MCoV-63142	2021-09-13	40.18	ALINITY	B.1.617.2	V4	Outpatient	SRR25586261
MCoV-77489	2022-01-07	40.18	ALINITY	omicron	V4.1	Inpatient	SRR25612499
MCoV-105545	2022-07-07	40.18	ALINITY	omicron	V4.1	Inpatient	SRR25623646
MCoV-43260	2020-07-13	40.17	ALINITY	B.1.2	V3	Outpatient	SRR25587561
MCoV-42696	2020-07-18	40.17	ALINITY	B.1	V3	Outpatient	SRR25576701
MCoV-39849	2020-08-06	40.17	ALINITY	B.1.2	V3	Inpatient	SRR25577807
MCoV-37034	2020-12-07	40.17	ALINITY	B.1	V3	Inpatient	SRR19271869
MCoV-65544	2021-09-30	40.17	ALINITY	AY.25	V4	ICU	SRR25587718
MCoV-96594	2022-04-08	40.17	ALINITY	omicron	V4.1	Outpatient	SRR25626048
MCoV-97808	2022-05-14	40.17	ALINITY	omicron	V4.1	Inpatient	SRR25623250
MCoV-107718	2022-07-18	40.17	ALINITY	omicron	V4.1	Inpatient	SRR25695502
MCoV-114791	2022-09-05	40.17	ALINITY	omicron	V4.1	Outpatient	SRR25676970
MCoV-119285	2022-12-01	40.17	ALINITY	omicron	V4.1	Outpatient	SRR25695413
MCoV-12872	2020-08-18	40.16	ALINITY	B.1.1	V3	IMU	SRR25575438
MCoV-37369	2020-12-06	40.16	ALINITY	B.1.2	V3	Inpatient	SRR19271972
MCoV-37838	2020-12-11	40.16	ALINITY	B.1.595	V3	Outpatient	SRR19273809
MCoV-25903	2021-02-02	40.16	ALINITY	B.1.596	V3	Outpatient	SRR18373993
MCoV-73168	2022-01-01	40.16	ALINITY	omicron	V4	Inpatient	SRR25616341
MCoV-96524	2022-04-07	40.16	ALINITY	omicron	V4.1	Outpatient	SRR25623611
MCoV-113977	2022-08-24	40.16	ALINITY	omicron	V4.1	Outpatient	SRR25625774
MCoV-49416	2020-07-14	40.15	ALINITY	B.1	V3	Outpatient	SRR25588621
MCoV-16273	2020-10-27	40.15	ALINITY	B.1	V3	Outpatient	SRR25577893
MCoV-20412	2021-01-04	40.15	ALINITY	B.1	V3	Outpatient	SRR18374288
MCoV-22110	2021-01-07	40.15	ALINITY	B.1.2	V3	Outpatient	SRR18373898
MCoV-61014	2021-09-04	40.15	ALINITY	B.1.617.2	V4	Inpatient	SRR25590452
MCoV-63526	2021-09-15	40.15	ALINITY	B.1.617.2	V4	ICU	SRR25588298
MCoV-96715	2022-04-15	40.15	ALINITY	omicron	V4.1	Inpatient	SRR25676320
MCoV-107678	2022-07-18	40.15	ALINITY	omicron	V4.1	Outpatient	SRR25676127
MCoV-119283	2022-12-01	40.15	ALINITY	omicron	V4.1	Outpatient	SRR25695414
MCoV-124679	2023-01-31	40.15	ALINITY	omicron	V4.1	Inpatient	SRR25677113
MCoV-40655	2020-07-22	40.14	ALINITY	B.1	V3	Outpatient	SRR25578916
MCoV-39459	2020-08-07	40.14	ALINITY	B.1.124	V3	Outpatient	SRR25577483
MCoV-63720	2021-09-16	40.14	ALINITY	B.1.617.2	V4	Outpatient	SRR25586210
MCoV-73212	2022-01-01	40.14	ALINITY	omicron	V4	Inpatient	SRR25614670
MCoV-96039	2022-03-16	40.14	ALINITY	omicron	V4.1	Outpatient	SRR25623017
MCoV-105880	2022-07-10	40.14	ALINITY	omicron	V4.1	Inpatient	SRR25676208
MCoV-124620	2023-02-01	40.14	ALINITY	omicron	V4.1	ICU	SRR25677125
MCoV-41035	2020-07-21	40.13	ALINITY	B.1.206	V3	Outpatient	SRR25577715
MCoV-40779	2020-07-22	40.13	ALINITY	B.1	V3	Outpatient	SRR25577356
MCoV-34881	2020-08-13	40.13	ALINITY	B.1.1	V3	Outpatient	SRR25579059
MCoV-14725	2020-10-12	40.13	ALINITY	B.1	V3	Outpatient	SRR25579415
MCoV-22754	2020-12-28	40.13	ALINITY	B.1.369	V3	Outpatient	SRR25579144
MCoV-69119	2021-12-13	40.13	ALINITY	omicron	V4	Outpatient	SRR25587676
MCoV-72986	2022-01-01	40.13	ALINITY	omicron	V4	Inpatient	SRR25616365
MCoV-97806	2022-05-14	40.13	ALINITY	omicron	V4.1	Inpatient	SRR25623251
MCoV-97739	2022-05-15	40.13	ALINITY	omicron	V4.1	Inpatient	SRR25623263
MCoV-113075	2022-08-19	40.13	ALINITY	omicron	V4.1	Inpatient	SRR25697358
MCoV-113299	2022-08-22	40.13	ALINITY	omicron	V4.1	Outpatient	SRR25696033
MCoV-124629	2023-01-31	40.13	ALINITY	omicron	V4.1	Inpatient	SRR25677124
MCoV-42086	2020-07-20	40.12	ALINITY	B.1	V3	Outpatient	SRR25576797
MCoV-39908	2020-08-05	40.12	ALINITY	B.1.2	V3	Outpatient	SRR25577783
MCoV-24751	2021-01-18	40.12	ALINITY	B.1.2	V3	Outpatient	SRR25575012
MCoV-25993	2021-01-31	40.12	ALINITY	B.1.2	V3	ICU	SRR19337763
MCoV-28999	2021-02-23	40.12	ALINITY	B.1	V3	Outpatient	SRR18372649
MCoV-65542	2021-09-30	40.12	ALINITY	B.1.617.2	V4	Outpatient	SRR25587720
MCoV-42471	2020-07-07	40.11	ALINITY	B.1	V3	Outpatient	SRR25577624
MCoV-48711	2020-07-15	40.11	ALINITY	B.1.396	V3	Outpatient	SRR25588648
MCoV-62208	2021-09-07	40.11	ALINITY	B.1.617.2	V4	Outpatient	SRR25590388
MCoV-107332	2022-07-16	40.11	ALINITY	omicron	V4.1	Inpatient	SRR25676167
MCoV-119012	2022-11-28	40.11	ALINITY	omicron	V4.1	Inpatient	SRR25624920
MCoV-49439	2020-07-14	40.1	ALINITY	B.1	V3	Inpatient	SRR25588614
MCoV-42648	2020-07-19	40.1	CEPHEID	B.1	V3	Inpatient	SRR25579605
MCoV-46121	2020-07-23	40.1	ALINITY	B.1	V3	Outpatient	SRR25587822
MCoV-14857	2020-10-13	40.1	ALINITY	B.1	V3	Outpatient	SRR25579383
MCoV-14883	2020-10-13	40.1	ALINITY	B.1	V3	Inpatient	SRR25579361
MCoV-16132	2020-10-28	40.1	CEPHEID	B.1	V3	Inpatient	SRR25576309
MCoV-18450	2020-11-18	40.1	ALINITY	B.1	V3	ICU	SRR25576995
MCoV-36537	2020-12-09	40.1	ALINITY	B.1.2	V3	Outpatient	SRR19311904
MCoV-50690	2021-07-19	40.1	ALINITY	AY.4	V3	Outpatient	SRR19339956
MCoV-54475	2021-08-09	40.1	PANTHER	B.1.617.2	V4	ICU	SRR25585896
MCoV-56027	2021-08-15	40.1	ALINITY	AY.3.1	V4	ICU	SRR25587282
MCoV-113110	2022-08-21	40.1	ALINITY	omicron	V4.1	Inpatient	SRR25626193
MCoV-113744	2022-08-27	40.1	CEPHEID	omicron	V4.1	Inpatient	SRR25696259
MCoV-123313	2023-01-12	40.1	CEPHEID	omicron	V4.1	Outpatient	SRR25676796
MCoV-123475	2023-01-13	40.1	ALINITY	omicron	V4.1	Outpatient	SRR25625522
MCoV-123515	2023-01-13	40.1	CEPHEID	omicron	V4.1	Inpatient	SRR25675592
MCoV-125392	2023-02-10	40.1	ALINITY	omicron	V4.1	ICU	SRR25676740
MCoV-42744	2020-07-18	40.09	ALINITY	B.1.335	V3	Outpatient	SRR25579565
MCoV-40768	2020-07-22	40.09	ALINITY	B.1	V3	Outpatient	SRR25577720
MCoV-42973	2021-04-21	40.09	ALINITY	B.1.1	V3	Inpatient	SRR19275567
MCoV-72924	2022-01-01	40.09	ALINITY	omicron	V4	Outpatient	SRR25615156
MCoV-103246	2022-06-27	40.09	ALINITY	omicron	V4.1	Outpatient	SRR25623744
MCoV-110188	2022-07-29	40.09	ALINITY	omicron	V4.1	Outpatient	SRR25676081
MCoV-117044	2022-10-06	40.09	ALINITY	omicron	V4.1	Inpatient	SRR25676565
MCoV-47150	2020-07-31	40.08	ALINITY	B.1.210	V3	Outpatient	SRR25586973
MCoV-24743	2021-01-18	40.08	ALINITY	B.1.2	V3	Outpatient	SRR25575013
MCoV-24860	2021-01-19	40.08	ALINITY	B.1	V3	Outpatient	SRR25576901
MCoV-35781	2021-03-22	40.08	ALINITY	B.1.2	V3	Outpatient	SRR19273682
MCoV-96725	2022-04-13	40.08	ALINITY	omicron	V4.1	Inpatient	SRR25697119
MCoV-98702	2022-05-29	40.08	ALINITY	omicron	V4.1	Inpatient	SRR25695716
MCoV-117369	2022-10-17	40.08	ALINITY	omicron	V4.1	Inpatient	SRR25695109
MCoV-48620	2020-07-15	40.07	ALINITY	B.1	V3	Outpatient	SRR25589820
MCoV-20338	2021-01-04	40.07	ALINITY	B.1.596	V3	Outpatient	SRR18372908
MCoV-29483	2021-01-26	40.07	ALINITY	B.1.2	V3	Outpatient	SRR18374717
MCoV-28133	2021-02-18	40.07	ALINITY	B.1.1	V3	Inpatient	SRR19311613
MCoV-28256	2021-02-20	40.07	ALINITY	B.1	V3	Outpatient	SRR18377757
MCoV-77796	2022-01-10	40.07	ALINITY	omicron	V4.1	Outpatient	SRR25615801
MCoV-97005	2022-04-27	40.07	ALINITY	omicron	V4.1	Outpatient	SRR25678192
MCoV-48710	2020-07-15	40.06	ALINITY	B.1.396	V3	Outpatient	SRR25588649
MCoV-42675	2020-07-18	40.06	ALINITY	B.1	V3	Inpatient	SRR25576718
MCoV-45019	2020-07-25	40.06	ALINITY	B.1	V3	Outpatient	SRR25587108
MCoV-40460	2020-08-03	40.06	ALINITY	B.1	V3	Outpatient	SRR25574925
MCoV-36033	2020-12-14	40.06	ALINITY	B.1.2	V3	Inpatient	SRR19311268
MCoV-26577	2021-01-30	40.06	ALINITY	B.1	V3	Inpatient	SRR19336267
MCoV-26378	2021-02-04	40.06	ALINITY	B.1.595	V3	Outpatient	SRR19336338
MCoV-80106	2022-01-13	40.06	ALINITY	omicron	V4.1	Outpatient	SRR25615963
MCoV-117018	2022-10-08	40.06	ALINITY	omicron	V4.1	Inpatient	SRR25697276
MCoV-39457	2020-08-07	40.05	ALINITY	B.1	V3	Outpatient	SRR25577485
MCoV-24575	2021-01-18	40.05	ALINITY	B.1.2	V3	Outpatient	SRR25576939
MCoV-38237	2021-03-31	40.05	ALINITY	B.1.1.7	V3	Outpatient	SRR19274553
MCoV-96324	2022-03-31	40.05	ALINITY	omicron	V4.1	Inpatient	SRR25697925
MCoV-40713	2020-07-22	40.04	ALINITY	B.1	V3	Outpatient	SRR25577748
MCoV-28933	2021-01-25	40.04	ALINITY	B.1.596	V3	Outpatient	SRR18375590
MCoV-25840	2021-02-02	40.04	ALINITY	B.1.2	V3	Outpatient	SRR18375330
MCoV-39630	2020-08-07	40.03	ALINITY	B.1	V3	Outpatient	SRR25579016
MCoV-39669	2020-08-07	40.03	ALINITY	B.1	V3	Inpatient	SRR25579005
MCoV-34688	2020-12-01	40.03	ALINITY	B.1.1	V3	Outpatient	SRR19248385
MCoV-28812	2021-01-22	40.03	ALINITY	B.1.596	V3	Outpatient	SRR18372842
MCoV-27661	2021-02-12	40.03	ALINITY	B.1.396	V3	Outpatient	SRR19337215
MCoV-35433	2021-03-15	40.03	ALINITY	B.1.1	V3	Inpatient	SRR19247611
MCoV-112368	2022-08-12	40.03	ALINITY	omicron	V4.1	Outpatient	SRR25624298
MCoV-40574	2020-08-03	40.02	ALINITY	B.1	V3	Outpatient	SRR25577776
MCoV-21527	2021-01-06	40.02	ALINITY	B.1.2	V3	Outpatient	SRR18374660
MCoV-25702	2021-02-01	40.02	ALINITY	B.1.2	V3	Outpatient	SRR18374192
MCoV-26201	2021-02-07	40.02	ALINITY	B.1.595	V3	Outpatient	SRR19338963
MCoV-27943	2021-02-11	40.02	ALINITY	B.1.1	V3	Outpatient	SRR19311358
MCoV-42716	2020-07-18	40.01	ALINITY	B.1	V3	Inpatient	SRR25579582
MCoV-40867	2020-07-22	40.01	ALINITY	B.1	V3	Outpatient	SRR25579725
MCoV-36916	2020-12-07	40.01	ALINITY	B.1	V3	Outpatient	SRR19311814
MCoV-20270	2021-01-04	40.01	ALINITY	B.1.596	V3	Outpatient	SRR18377422
MCoV-25457	2021-01-21	40.01	ALINITY	B.1.1.519	V3	Outpatient	SRR18377501
MCoV-35775	2021-03-22	40.01	ALINITY	B.1.1.7	V3	Outpatient	SRR19273688
MCoV-75598	2022-01-05	40.01	ALINITY	omicron	V4	Inpatient	SRR25614061
MCoV-96337	2022-03-30	40.01	ALINITY	omicron	V4.1	Inpatient	SRR25697923
MCoV-104917	2022-07-05	40.01	ALINITY	omicron	V4.1	Outpatient	SRR25695585
MCoV-43682	2020-07-06	40	CEPHEID	B.1	V3	Inpatient	SRR25587540
MCoV-43869	2020-07-09	40	ALINITY	B.1	V3	Outpatient	SRR25590074
MCoV-14405	2020-10-07	40	PANTHER	B.1.569	V3	Outpatient	SRR25579475
MCoV-17416	2020-11-09	40	PANTHER	B.1.596	V3	Outpatient	SRR25575902
MCoV-24772	2021-01-18	40	PANTHER	B.1	V3	Outpatient	SRR25575004
MCoV-37150	2021-03-25	40	PANTHER	B.1.2	V3	Outpatient	SRR19271849
MCoV-107666	2022-07-18	40	ALINITY	omicron	V4.1	Outpatient	SRR25676128
MCoV-112843	2022-08-17	40	CEPHEID	omicron	V4.1	Inpatient	SRR25624097
MCoV-117103	2022-10-06	40	CEPHEID	omicron	V4.1	Inpatient	SRR25676558
MCoV-17044	2020-07-10	39.99	ALINITY	B.1.369	V3	Outpatient	SRR25575952
MCoV-15101	2020-10-16	39.99	ALINITY	B.1	V3	Outpatient	SRR25578031
MCoV-27325	2021-01-28	39.99	ALINITY	B.1.588	V3	Inpatient	SRR19337327
MCoV-27220	2021-02-09	39.99	ALINITY	B.1.1.7	V3	Outpatient	SRR19337336
MCoV-41240	2021-04-17	39.99	ALINITY	B.1.1.7	V3	ICU	SRR19276196
MCoV-58169	2021-08-24	39.99	ALINITY	B.1.617.2	V4	Inpatient	SRR25585793
MCoV-77999	2022-01-10	39.99	ALINITY	omicron	V4.1	Outpatient	SRR25612389
MCoV-105431	2022-07-07	39.99	ALINITY	omicron	V4.1	ICU	SRR25675904
MCoV-42820	2020-07-18	39.98	ALINITY	B.1	V3	Outpatient	SRR25577253
MCoV-46548	2020-07-30	39.98	ALINITY	B.1	V3	Inpatient	SRR25588766
MCoV-27950	2021-01-22	39.98	ALINITY	B.1.2	V3	Outpatient	SRR19311351
MCoV-25630	2021-02-01	39.98	ALINITY	B.1.596	V3	Outpatient	SRR18372682
MCoV-29148	2021-02-24	39.98	ALINITY	B.1.596	V3	Outpatient	SRR18377796
MCoV-50121	2021-07-13	39.98	ALINITY	B.1.617.2	V3	Outpatient	SRR16192767
MCoV-51484	2021-07-26	39.98	ALINITY	B.1.617.2	V3	Outpatient	SRR19339900
MCoV-79383	2022-01-12	39.98	ALINITY	omicron	V4.1	Inpatient	SRR25616064
MCoV-108785	2022-07-23	39.98	ALINITY	omicron	V4.1	Inpatient	SRR25676089
MCoV-114279	2022-08-29	39.98	ALINITY	omicron	V4.1	Inpatient	SRR25625113
MCoV-37971	2020-12-11	39.97	ALINITY	B.1	V3	Outpatient	SRR19273772
MCoV-29149	2021-02-24	39.97	ALINITY	B.1	V3	Outpatient	SRR18377795
MCoV-64711	2021-09-07	39.97	ALINITY	B.1.617.2	V4	Inpatient	SRR25590191
MCoV-64503	2021-09-20	39.97	ALINITY	B.1.617.2	V4	Outpatient	SRR25588209
MCoV-110076	2022-07-29	39.97	ALINITY	omicron	V4.1	Outpatient	SRR25675762
MCoV-125740	2023-02-15	39.97	ALINITY	omicron	V4.1	Outpatient	SRR25624590
MCoV-41950	2020-07-20	39.96	ALINITY	B.1.580	V3	Outpatient	SRR25577670
MCoV-46882	2020-07-30	39.96	ALINITY	B.1.595	V3	Outpatient	SRR25589899
MCoV-35820	2020-12-15	39.96	ALINITY	B.1.2	V3	Inpatient	SRR19272763
MCoV-96808	2022-04-19	39.96	ALINITY	omicron	V4.1	Inpatient	SRR25626028
MCoV-15756	2020-07-10	39.95	ALINITY	B.1	V3	Outpatient	SRR25576064
MCoV-42294	2020-07-13	39.95	ALINITY	B.1	V3	Outpatient	SRR25579624
MCoV-36536	2020-12-09	39.95	ALINITY	B.1.2	V3	Outpatient	SRR19311905
MCoV-25686	2021-02-01	39.95	ALINITY	B.1.234	V3	Outpatient	SRR18374208
MCoV-25941	2021-02-02	39.95	ALINITY	B.1.2	V3	Outpatient	SRR19337015
MCoV-37207	2021-03-26	39.95	ALINITY	None	V3	ICU	SRR19271824
MCoV-78152	2022-01-10	39.95	ALINITY	omicron	V4.1	Outpatient	SRR25615720
MCoV-39860	2020-08-06	39.94	ALINITY	B.1	V3	Outpatient	SRR25577800
MCoV-25529	2021-01-22	39.94	ALINITY	B.1.1.519	V3	Outpatient	SRR18376253
MCoV-41196	2021-04-15	39.94	ALINITY	B.1.1.7	V3	Outpatient	SRR19274208
MCoV-70617	2021-12-20	39.94	ALINITY	omicron	V4	Outpatient	SRR25612640
MCoV-77848	2022-01-10	39.94	ALINITY	omicron	V4.1	Outpatient	SRR25613530
MCoV-79378	2022-01-11	39.94	ALINITY	omicron	V4.1	Inpatient	SRR25616069
MCoV-97781	2022-05-13	39.94	ALINITY	omicron	V4.1	Outpatient	SRR25697088
MCoV-99545	2022-06-04	39.94	ALINITY	omicron	V4.1	Inpatient	SRR25623481
MCoV-102387	2022-06-22	39.94	ALINITY	omicron	V4.1	Outpatient	SRR25695651
MCoV-121438	2022-12-28	39.94	ALINITY	omicron	V4.1	Inpatient	SRR25677228
MCoV-123216	2023-01-11	39.94	ALINITY	omicron	V4.1	Outpatient	SRR25623913
MCoV-125368	2023-02-09	39.94	ALINITY	omicron	V4.1	Outpatient	SRR25678071
MCoV-42684	2020-07-18	39.93	ALINITY	B.1	V3	Outpatient	SRR25576711
MCoV-15521	2020-10-22	39.93	ALINITY	B.1	V3	Inpatient	SRR25576089
MCoV-26787	2021-01-29	39.93	ALINITY	B.1.1.519	V3	Outpatient	SRR19336829
MCoV-27689	2021-02-12	39.93	ALINITY	B.1.2	V3	Outpatient	SRR19311420
MCoV-52604	2021-08-02	39.93	ALINITY	AY.25	V4	Outpatient	SRR25589036
MCoV-74650	2022-01-03	39.93	ALINITY	omicron	V4	Inpatient	SRR25612249
MCoV-108307	2022-07-20	39.93	ALINITY	omicron	V4.1	Outpatient	SRR25675825
MCoV-108548	2022-07-21	39.93	ALINITY	omicron	V4.1	Inpatient	SRR25625864
MCoV-110869	2022-08-03	39.93	ALINITY	omicron	V4.1	Inpatient	SRR25675744
MCoV-120105	2022-12-13	39.93	ALINITY	omicron	V4.1	Outpatient	SRR25624767
MCoV-26284	2021-02-05	39.92	ALINITY	B.1.2	V3	Inpatient	SRR19336928
MCoV-38951	2021-04-12	39.92	ALINITY	B.1.1	V3	Outpatient	SRR19274355
MCoV-63721	2021-09-16	39.92	ALINITY	B.1.617.2	V4	Outpatient	SRR25586209
MCoV-46552	2020-07-30	39.91	ALINITY	B.1	V3	Outpatient	SRR25588764
MCoV-40215	2020-08-03	39.91	ALINITY	B.1.2	V3	ICU	SRR25578960
MCoV-16108	2020-10-27	39.91	ALINITY	B.1	V3	ICU	SRR25578532
MCoV-16167	2020-10-28	39.91	ALINITY	B.1.2	V3	Outpatient	SRR25576287
MCoV-20632	2021-01-05	39.91	ALINITY	B.1.596	V3	Outpatient	SRR18373493
MCoV-30840	2021-03-05	39.91	ALINITY	B.1.2	V3	Outpatient	SRR19246193
MCoV-96178	2022-03-24	39.91	ALINITY	omicron	V4.1	Outpatient	SRR25625138
MCoV-96278	2022-03-28	39.91	ALINITY	omicron	V4.1	Inpatient	SRR25625125
MCoV-98176	2022-05-19	39.91	ALINITY	omicron	V4.1	Inpatient	SRR25678165
MCoV-111037	2022-08-04	39.91	ALINITY	omicron	V4.1	Inpatient	SRR25697418
MCoV-113155	2022-08-19	39.91	ALINITY	omicron	V4.1	Inpatient	SRR25697350
MCoV-45013	2020-07-26	39.9	ALINITY	B.1	V3	Inpatient	SRR25586615
MCoV-21387	2020-12-28	39.9	ALINITY	B.1.595	V3	Outpatient	SRR18376736
MCoV-23966	2021-01-14	39.9	ALINITY	B.1.2	V3	ICU	SRR19337166
MCoV-25598	2021-01-21	39.9	ALINITY	B.1.2	V3	Outpatient	SRR18376217
MCoV-27308	2021-01-28	39.9	ALINITY	B.1.2	V3	Outpatient	SRR19338112
MCoV-53075	2021-08-04	39.9	ALINITY	AY.25	V4	Inpatient	SRR25587390
MCoV-53645	2021-08-06	39.9	ALINITY	B.1.617.2	V4	Outpatient	SRR25588988
MCoV-79376	2022-01-11	39.9	ALINITY	omicron	V4.1	Inpatient	SRR25616071
MCoV-96088	2022-03-17	39.9	PANTHER	omicron	V4.1	Inpatient	SRR25623007
MCoV-111911	2022-08-10	39.9	CEPHEID	omicron	V4.1	Inpatient	SRR25676692
MCoV-118431	2022-11-14	39.9	CEPHEID	omicron	V4.1	Inpatient	SRR25697224
MCoV-44038	2020-07-28	39.89	ALINITY	B.1.596	V3	Outpatient	SRR25587489
MCoV-29623	2021-01-26	39.89	ALINITY	B.1.1.7	V3	Inpatient	SRR18374354
MCoV-58067	2021-08-22	39.89	ALINITY	B.1.617.2	V4	Outpatient	SRR25589389
MCoV-59318	2021-08-27	39.89	ALINITY	AY.3	V4	Outpatient	SRR25587149
MCoV-98806	2022-05-28	39.89	ALINITY	omicron	V4.1	Outpatient	SRR25623503
MCoV-107367	2022-07-17	39.89	ALINITY	omicron	V4.1	Inpatient	SRR25624414
MCoV-18346	2020-11-19	39.88	ALINITY	B.1.2	V3	Outpatient	SRR25577035
MCoV-25830	2021-02-02	39.88	ALINITY	B.1	V3	Outpatient	SRR18374131
MCoV-51615	2021-07-27	39.88	ALINITY	AY.4	V3	Outpatient	SRR19339865
MCoV-110088	2022-07-29	39.88	ALINITY	omicron	V4.1	Inpatient	SRR25675758
MCoV-41790	2020-07-20	39.87	ALINITY	B.1.582	V3	Outpatient	SRR25579687
MCoV-25920	2021-02-02	39.87	ALINITY	B.1.596	V3	Inpatient	SRR19337036
MCoV-28325	2021-02-21	39.87	ALINITY	B.1.2	V3	Inpatient	SRR18375764
MCoV-38227	2021-03-31	39.87	ALINITY	B.1.1.7	V3	ICU	SRR19272947
MCoV-123767	2023-01-18	39.87	ALINITY	omicron	V4.1	Inpatient	SRR25625283
MCoV-46364	2020-07-23	39.86	ALINITY	B.1.2	V3	Outpatient	SRR25586545
MCoV-96565	2022-04-08	39.86	ALINITY	omicron	V4.1	Inpatient	SRR25626051
MCoV-98187	2022-05-19	39.86	ALINITY	omicron	V4.1	Inpatient	SRR25625950
MCoV-112151	2022-08-14	39.86	ALINITY	omicron	V4.1	Inpatient	SRR25697394
MCoV-124316	2023-01-26	39.86	ALINITY	omicron	V4.1	Inpatient	SRR25626110
MCoV-14153	2020-10-01	39.85	ALINITY	B.1.234	V3	Inpatient	SRR25578151
MCoV-25427	2021-01-20	39.85	ALINITY	B.1	V3	Outpatient	SRR18374387
MCoV-25403	2021-01-21	39.85	ALINITY	B.1.580	V3	Outpatient	SRR18373860
MCoV-27958	2021-02-15	39.85	ALINITY	B.1.2	V3	Inpatient	SRR19311692
MCoV-59200	2021-08-27	39.85	ALINITY	B.1.617.2	V4	Outpatient	SRR25586394
MCoV-43858	2020-07-06	39.84	ALINITY	B.1.1	V3	Outpatient	SRR25590078
MCoV-45411	2020-07-24	39.84	ALINITY	B.1.596	V3	Inpatient	SRR25586585
MCoV-46505	2020-07-30	39.84	ALINITY	B.1	V3	ICU	SRR25588787
MCoV-14407	2020-10-07	39.84	ALINITY	B.1	V3	Inpatient	SRR25579473
MCoV-27993	2021-02-17	39.84	ALINITY	B.1.2	V3	Outpatient	SRR19311033
MCoV-62658	2021-09-11	39.84	ALINITY	B.1.617.2	V4	Outpatient	SRR25589184
MCoV-78600	2022-01-10	39.84	ALINITY	omicron	V4.1	Outpatient	SRR25616666
MCoV-98718	2022-05-26	39.84	ALINITY	omicron	V4.1	Outpatient	SRR25678572
MCoV-45033	2020-07-26	39.83	ALINITY	B.1.2	V3	Inpatient	SRR25587101
MCoV-31635	2020-12-23	39.83	ALINITY	B.1.337	V3	Outpatient	SRR19244007
MCoV-20894	2021-01-06	39.83	ALINITY	B.1.2	V3	Outpatient	SRR18375988
MCoV-26427	2021-02-05	39.83	ALINITY	B.1.2	V3	ICU	SRR19336321
MCoV-55106	2021-08-12	39.83	ALINITY	B.1.617.2	V4	Outpatient	SRR25585868
MCoV-63409	2021-09-15	39.83	ALINITY	B.1.617.2	V4	Outpatient	SRR25586235
MCoV-97258	2022-05-03	39.83	ALINITY	omicron	V4.1	Inpatient	SRR25695763
MCoV-104984	2022-07-04	39.83	ALINITY	omicron	V4.1	Inpatient	SRR25623704
MCoV-104924	2022-07-05	39.83	ALINITY	omicron	V4.1	Outpatient	SRR25675956
MCoV-108540	2022-07-21	39.83	ALINITY	omicron	V4.1	Outpatient	SRR25696390
MCoV-110048	2022-07-30	39.83	ALINITY	omicron	V4.1	Outpatient	SRR25625682
MCoV-29204	2021-01-27	39.82	ALINITY	B.1	V3	Outpatient	SRR18375848
MCoV-31178	2021-02-26	39.82	ALINITY	B.1.1.7	V3	Outpatient	SRR19246112
MCoV-60068	2021-08-31	39.82	ALINITY	B.1.617.2	V4	Inpatient	SRR25589311
MCoV-96069	2022-03-19	39.82	ALINITY	omicron	V4.1	Inpatient	SRR25677975
MCoV-100662	2022-06-11	39.82	ALINITY	omicron	V4.1	Inpatient	SRR25675335
MCoV-106567	2022-07-12	39.82	ALINITY	omicron	V4.1	Outpatient	SRR25678501
MCoV-111861	2022-08-10	39.82	ALINITY	omicron	V4.1	Inpatient	SRR25696304
MCoV-49457	2020-07-12	39.81	ALINITY	B.1.485	V3	Outpatient	SRR25589097
MCoV-42012	2020-07-20	39.81	ALINITY	B.1	V3	Outpatient	SRR25579655
MCoV-46326	2020-07-23	39.81	ALINITY	B.1	V3	Outpatient	SRR25587807
MCoV-27931	2021-01-22	39.81	ALINITY	B.1	V3	Outpatient	SRR19311370
MCoV-26663	2021-01-28	39.81	ALINITY	B.1.596	V3	Outpatient	SRR19337509
MCoV-46762	2021-05-21	39.81	ALINITY	B.1.1.7	V3	Outpatient	SRR19275278
MCoV-112124	2022-08-13	39.81	ALINITY	omicron	V4.1	Inpatient	SRR25624299
MCoV-115725	2022-09-12	39.81	ALINITY	omicron	V4.1	Inpatient	SRR25676954
MCoV-34776	2020-08-14	39.8	ALINITY	B.1.1	V3	Outpatient	SRR25577530
MCoV-14886	2020-10-15	39.8	ALINITY	B.1	V3	Outpatient	SRR25579358
MCoV-23122	2021-01-11	39.8	ALINITY	B.1	V3	Outpatient	SRR18377253
MCoV-25286	2021-01-20	39.8	PANTHER	B.1.2	V3	Outpatient	SRR18374560
MCoV-27724	2021-02-14	39.8	ALINITY	B.1.2	V3	ICU	SRR19311734
MCoV-45949	2021-05-13	39.8	ALINITY	B.1.1.7	V3	Outpatient	SRR19275195
MCoV-106515	2022-07-12	39.8	ALINITY	omicron	V4.1	Inpatient	SRR25698187
MCoV-118530	2022-11-19	39.8	CEPHEID	omicron	V4.1	Outpatient	SRR25677331
MCoV-40676	2020-07-22	39.79	ALINITY	B.1.596	V3	Outpatient	SRR25578908
MCoV-13140	2020-08-27	39.79	ALINITY	B.1.580	V3	Outpatient	SRR25576562
MCoV-13084	2020-08-28	39.79	ALINITY	B.1	V3	ICU	SRR25576579
MCoV-21949	2021-01-08	39.79	ALINITY	B.1.2	V3	Outpatient	SRR18375056
MCoV-46021	2021-05-11	39.79	ALINITY	B.1	V3	Inpatient	SRR19273091
MCoV-45998	2021-05-12	39.79	ALINITY	B.1.1.7	V3	ICU	SRR19276322
MCoV-76437	2022-01-06	39.79	ALINITY	omicron	V4.1	Outpatient	SRR25611975
MCoV-112200	2022-08-12	39.79	ALINITY	omicron	V4.1	Outpatient	SRR25623136
MCoV-124949	2023-02-05	39.79	ALINITY	omicron	V4.1	Inpatient	SRR25696629
MCoV-43422	2020-07-12	39.78	ALINITY	B.1	V3	ICU	SRR25586740
MCoV-49534	2020-07-12	39.78	ALINITY	B.1	V3	Inpatient	SRR25586036
MCoV-42159	2020-07-20	39.78	ALINITY	B.1.596	V3	Inpatient	SRR25579634
MCoV-46145	2020-07-24	39.78	ALINITY	B.1	V3	IMU	SRR25589952
MCoV-47189	2020-07-31	39.78	ALINITY	B.1	V3	Outpatient	SRR25588762
MCoV-34237	2020-12-29	39.78	ALINITY	B.1.311	V3	Outpatient	SRR19247725
MCoV-30867	2021-03-05	39.78	ALINITY	B.1	V3	Inpatient	SRR19245046
MCoV-61178	2021-09-04	39.78	ALINITY	AY.25	V4	Inpatient	SRR25588440
MCoV-64395	2021-09-20	39.78	ALINITY	B.1.617.2	V4	Outpatient	SRR25586146
MCoV-77615	2022-01-07	39.78	ALINITY	omicron	V4.1	Outpatient	SRR25615840
MCoV-79883	2022-01-13	39.78	ALINITY	omicron	V4.1	Outpatient	SRR25616494
MCoV-106216	2022-07-11	39.78	ALINITY	omicron	V4.1	Inpatient	SRR25623382
MCoV-110605	2022-08-02	39.78	ALINITY	omicron	V4.1	ICU	SRR25698077
MCoV-13838	2020-08-16	39.77	ALINITY	B.1.596	V3	Inpatient	SRR25577541
MCoV-38297	2021-04-01	39.77	ALINITY	B.1.2	V3	Inpatient	SRR19273535
MCoV-70702	2021-12-20	39.77	ALINITY	omicron	V4	Outpatient	SRR25612347
MCoV-96216	2022-03-24	39.77	ALINITY	omicron	V4.1	Outpatient	SRR25695784
MCoV-112403	2022-08-12	39.77	ALINITY	omicron	V4.1	Outpatient	SRR25696040
MCoV-118595	2022-11-23	39.77	ALINITY	omicron	V4.1	ICU	SRR25695070
MCoV-41967	2020-07-20	39.76	ALINITY	B.1.596	V3	Outpatient	SRR25577659
MCoV-40750	2020-07-22	39.76	ALINITY	B.1	V3	Outpatient	SRR25577726
MCoV-44425	2020-07-28	39.76	ALINITY	B.1.2	V3	Outpatient	SRR25587912
MCoV-44622	2020-07-29	39.76	ALINITY	B.1.2	V3	Outpatient	SRR25586661
MCoV-39579	2020-08-09	39.76	ALINITY	B.1	V3	Outpatient	SRR25577444
MCoV-21209	2020-12-29	39.76	ALINITY	B.1.2	V3	Outpatient	SRR18373143
MCoV-22475	2021-01-11	39.76	ALINITY	B.1.1	V3	Outpatient	SRR25579171
MCoV-61061	2021-09-06	39.76	ALINITY	B.1.617.2	V4	Inpatient	SRR25590431
MCoV-70961	2021-12-21	39.76	ALINITY	omicron	V4	Outpatient	SRR25612322
MCoV-95986	2022-03-15	39.76	ALINITY	omicron	V4.1	Inpatient	SRR25623026
MCoV-96353	2022-03-31	39.76	ALINITY	omicron	V4.1	Inpatient	SRR25678248
MCoV-107863	2022-07-18	39.76	ALINITY	omicron	V4.1	Outpatient	SRR25678481
MCoV-43952	2020-07-07	39.75	ALINITY	B.1	V3	Outpatient	SRR25586689
MCoV-49683	2020-07-13	39.75	ALINITY	B.1	V3	Inpatient	SRR25585995
MCoV-40317	2020-08-03	39.75	ALINITY	B.1.1.370	V3	ICU	SRR25577374
MCoV-24870	2021-01-19	39.75	ALINITY	B.1.2	V3	Inpatient	SRR25576898
MCoV-28009	2021-01-22	39.75	ALINITY	B.1	V3	Outpatient	SRR19311017
MCoV-56294	2021-08-17	39.75	ALINITY	B.1.617.2	V4	Outpatient	SRR25589448
MCoV-78898	2022-01-11	39.75	ALINITY	omicron	V4.1	Outpatient	SRR25613380
MCoV-45382	2020-07-24	39.74	ALINITY	B.1.596	V3	Outpatient	SRR25586599
MCoV-44710	2020-07-29	39.74	ALINITY	B.1	V3	IMU	SRR25587467
MCoV-14700	2020-10-12	39.74	ALINITY	B.1.1.222	V3	Outpatient	SRR25575646
MCoV-18677	2020-11-19	39.74	ALINITY	B.1	V3	Outpatient	SRR25575073
MCoV-25737	2021-02-01	39.74	ALINITY	B.1.2	V3	Outpatient	SRR18375424
MCoV-114173	2022-08-30	39.74	ALINITY	omicron	V4.1	ICU	SRR25677696
MCoV-123479	2023-01-15	39.74	ALINITY	omicron	V4.1	Inpatient	SRR25675602
MCoV-40398	2020-08-03	39.73	ALINITY	B.1.569	V3	ICU	SRR25578935
MCoV-39659	2020-08-07	39.73	ALINITY	B.1	V3	Outpatient	SRR25579007
MCoV-39599	2020-08-09	39.73	ALINITY	B.1	V3	Inpatient	SRR25577438
MCoV-25915	2021-02-02	39.73	ALINITY	B.1.2	V3	Outpatient	SRR19337041
MCoV-27655	2021-02-12	39.73	ALINITY	B.1.596	V3	Inpatient	SRR19337221
MCoV-45505	2021-05-05	39.73	ALINITY	B.1.1	V3	Outpatient	SRR19276467
MCoV-15494	2020-10-23	39.72	ALINITY	B.1.2	V3	ICU	SRR25579259
MCoV-126217	2023-02-23	39.72	ALINITY	omicron	V4.1	Outpatient	SRR25625801
MCoV-43406	2020-07-13	39.71	ALINITY	B.1.311	V3	Outpatient	SRR25590094
MCoV-46336	2020-07-23	39.71	ALINITY	B.1	V3	Outpatient	SRR25587800
MCoV-46186	2020-07-23	39.71	ALINITY	B.1.582	V3	Outpatient	SRR25589931
MCoV-40339	2020-08-03	39.71	ALINITY	B.1.1	V3	Outpatient	SRR25577363
MCoV-15223	2020-10-20	39.71	ALINITY	B.1	V3	Outpatient	SRR25579303
MCoV-28293	2021-02-19	39.71	ALINITY	B.1.234	V3	Outpatient	SRR18374947
MCoV-46843	2021-05-25	39.71	ALINITY	B.1.1.7	V3	Outpatient	SRR19276277
MCoV-96095	2022-03-19	39.71	ALINITY	omicron	V4.1	Inpatient	SRR25675443
MCoV-117613	2022-10-27	39.71	ALINITY	omicron	V4.1	Inpatient	SRR25697730
MCoV-123043	2023-01-09	39.71	ALINITY	omicron	V4.1	Outpatient	SRR25695272
MCoV-42006	2020-07-21	39.7	CEPHEID	B.1	V3	Inpatient	SRR25579658
MCoV-40785	2020-07-22	39.7	ALINITY	B.1	V3	Outpatient	SRR25577352
MCoV-23529	2021-01-13	39.7	ALINITY	B.1	V3	Outpatient	SRR18374973
MCoV-25560	2021-01-21	39.7	PANTHER	B.1	V3	Outpatient	SRR18373091
MCoV-27250	2021-02-09	39.7	ALINITY	B.1.2	V3	Outpatient	SRR19338410
MCoV-35534	2021-03-17	39.7	ALINITY	B.1.623	V3	Outpatient	SRR19247574
MCoV-77129	2022-01-07	39.7	CEPHEID	omicron	V4.1	Outpatient	SRR25612971
MCoV-77004	2022-01-09	39.7	CEPHEID	omicron	V4.1	Inpatient	SRR25614531
MCoV-78456	2022-01-11	39.7	ALINITY	omicron	V4.1	Outpatient	SRR25615674
MCoV-96137	2022-03-21	39.7	ALINITY	omicron	V4.1	Outpatient	SRR25625142
MCoV-99561	2022-06-03	39.7	CEPHEID	omicron	V4.1	Outpatient	SRR25678126
MCoV-119219	2022-11-30	39.7	CEPHEID	omicron	V4.1	Outpatient	SRR25625977
MCoV-119543	2022-12-07	39.7	CEPHEID	omicron	V4.1	Inpatient	SRR25676455
MCoV-119856	2022-12-09	39.7	CEPHEID	omicron	V4.1	Inpatient	SRR25695023
MCoV-121274	2022-12-27	39.7	ALINITY	omicron	V4.1	Inpatient	SRR25677248
MCoV-13669	2020-08-19	39.69	ALINITY	B.1	V3	Outpatient	SRR25576533
MCoV-26251	2021-02-05	39.69	ALINITY	B.1.2	V3	Inpatient	SRR19337697
MCoV-62251	2021-09-08	39.69	ALINITY	B.1.617.2	V4	Outpatient	SRR25590379
MCoV-73845	2022-01-03	39.69	ALINITY	omicron	V4	Outpatient	SRR25613680
MCoV-49372	2020-07-14	39.68	ALINITY	B.1	V3	Outpatient	SRR25588631
MCoV-40809	2020-07-22	39.68	ALINITY	B.1	V3	Outpatient	SRR25577342
MCoV-12574	2020-08-31	39.68	ALINITY	B.1.2	V3	Outpatient	SRR25575513
MCoV-37254	2021-03-25	39.68	ALINITY	B.1.1.7	V3	Inpatient	SRR19272641
MCoV-47043	2021-05-26	39.68	ALINITY	None	V3	Inpatient	SRR19275093
MCoV-60256	2021-08-31	39.68	ALINITY	B.1.617.2	V4	Inpatient	SRR20058652
MCoV-70091	2021-12-17	39.68	ALINITY	omicron	V4	Inpatient	SRR25590496
MCoV-97085	2022-05-02	39.68	ALINITY	omicron	V4.1	Inpatient	SRR25623280
MCoV-104553	2022-07-01	39.68	ALINITY	omicron	V4.1	Outpatient	SRR25625875
MCoV-120876	2022-12-22	39.68	ALINITY	omicron	V4.1	Outpatient	SRR25624749
MCoV-49730	2020-07-16	39.67	ALINITY	B.1.564	V3	ICU	SRR25587441
MCoV-47176	2020-07-31	39.67	ALINITY	B.1	V3	Outpatient	SRR25586957
MCoV-47146	2020-07-31	39.67	ALINITY	B.1.596	V3	Outpatient	SRR25586975
MCoV-35477	2021-03-17	39.67	ALINITY	B.1.1	V3	Inpatient	SRR19248279
MCoV-69898	2021-12-16	39.67	ALINITY	omicron	V4	Outpatient	SRR25589511
MCoV-77587	2022-01-07	39.67	ALINITY	omicron	V4.1	Outpatient	SRR25614468
MCoV-96520	2022-04-07	39.67	ALINITY	omicron	V4.1	Inpatient	SRR25678223
MCoV-96976	2022-04-25	39.67	ALINITY	omicron	V4.1	Outpatient	SRR25696560
MCoV-96997	2022-04-26	39.67	ALINITY	omicron	V4.1	ICU	SRR25623295
MCoV-46232	2020-07-23	39.66	ALINITY	B.1.369	V3	Outpatient	SRR25586555
MCoV-18343	2020-11-18	39.66	ALINITY	B.1	V3	Outpatient	SRR25577038
MCoV-26382	2021-02-04	39.66	ALINITY	B.1	V3	Outpatient	SRR19336334
MCoV-47575	2021-06-16	39.66	ALINITY	B.1.1.7	V3	Inpatient	SRR25589890
MCoV-48156	2021-07-02	39.66	ALINITY	B.1.617.2	V3	Outpatient	SRR19335731
MCoV-58668	2021-08-25	39.66	ALINITY	B.1.617.2	V4	Outpatient	SRR25588829
MCoV-73877	2022-01-03	39.66	ALINITY	omicron	V4	Outpatient	SRR25616274
MCoV-76127	2022-01-06	39.66	ALINITY	omicron	V4.1	Outpatient	SRR25612062
MCoV-78065	2022-01-10	39.66	ALINITY	omicron	V4.1	Outpatient	SRR25614395
MCoV-96255	2022-03-28	39.66	ALINITY	omicron	V4.1	Inpatient	SRR25675422
MCoV-96254	2022-03-29	39.66	ALINITY	omicron	V4.1	Outpatient	SRR25625130
MCoV-40870	2020-07-22	39.65	ALINITY	B.1.177	V3	Outpatient	SRR25579723
MCoV-13129	2020-08-26	39.65	ALINITY	B.1	V3	Outpatient	SRR25576563
MCoV-14878	2020-10-14	39.65	ALINITY	B.1.1.291	V3	Inpatient	SRR25579366
MCoV-38976	2021-04-12	39.65	ALINITY	B.1	V3	Outpatient	SRR19275882
MCoV-52598	2021-08-02	39.65	ALINITY	B.1.617.2	V4	Outpatient	SRR25589039
MCoV-96701	2022-04-13	39.65	ALINITY	omicron	V4.1	Inpatient	SRR25676322
MCoV-108694	2022-07-23	39.65	ALINITY	omicron	V4.1	Inpatient	SRR25697489
MCoV-49492	2020-07-12	39.64	ALINITY	B.1	V3	Outpatient	SRR25589076
MCoV-42605	2020-07-19	39.64	ALINITY	B.1	V3	Inpatient	SRR25577284
MCoV-47118	2020-07-31	39.64	ALINITY	B.1	V3	Inpatient	SRR25586494
MCoV-14657	2020-10-09	39.64	ALINITY	B.1.2	V3	Inpatient	SRR25579434
MCoV-35712	2021-03-19	39.64	ALINITY	B.1.1.7	V3	Outpatient	SRR19272775
MCoV-37182	2021-03-25	39.64	ALINITY	B.1	V3	Outpatient	SRR19272265
MCoV-64933	2021-09-24	39.64	ALINITY	AY.25	V4	Outpatient	SRR25588198
MCoV-75811	2022-01-05	39.64	ALINITY	omicron	V4	Outpatient	SRR25614041
MCoV-102792	2022-06-24	39.64	ALINITY	omicron	V4.1	Outpatient	SRR25625213
MCoV-114364	2022-08-29	39.64	ALINITY	omicron	V4.1	Outpatient	SRR25695980
MCoV-120825	2022-12-21	39.64	ALINITY	omicron	V4.1	Outpatient	SRR25694988
MCoV-15985	2020-07-10	39.63	ALINITY	B.1.576	V3	Outpatient	SRR25576355
MCoV-37027	2020-12-07	39.63	ALINITY	B.1.2	V3	ICU	SRR19272644
MCoV-70596	2021-12-20	39.63	ALINITY	omicron	V4	Outpatient	SRR25614344
MCoV-96011	2022-03-16	39.63	ALINITY	omicron	V4.1	Inpatient	SRR25623022
MCoV-105798	2022-07-09	39.63	ALINITY	omicron	V4.1	Inpatient	SRR25623411
MCoV-108856	2022-07-24	39.63	ALINITY	omicron	V4.1	ICU	SRR25696143
MCoV-112184	2022-08-12	39.63	ALINITY	omicron	V4.1	Inpatient	SRR25623139
MCoV-115840	2022-09-13	39.63	ALINITY	omicron	V4.1	Inpatient	SRR25695140
MCoV-116493	2022-09-27	39.63	ALINITY	omicron	V4.1	Outpatient	SRR25625045
MCoV-119538	2022-12-05	39.63	ALINITY	omicron	V4.1	Outpatient	SRR25697196
MCoV-14535	2020-10-08	39.62	ALINITY	B.1	V3	Outpatient	SRR25575280
MCoV-15202	2020-10-20	39.62	ALINITY	B.1.239	V3	Inpatient	SRR25579318
MCoV-24762	2021-01-18	39.62	ALINITY	B.1	V3	Outpatient	SRR25575008
MCoV-27182	2021-02-08	39.62	ALINITY	B.1	V3	Outpatient	SRR19338142
MCoV-48955	2021-07-11	39.62	ALINITY	AY.26	V3	Outpatient	SRR16192992
MCoV-54828	2021-08-11	39.62	ALINITY	B.1.617.2	V4	Outpatient	SRR25587349
MCoV-65623	2021-10-01	39.62	ALINITY	AY.3	V4	Outpatient	SRR25588151
MCoV-49545	2020-07-13	39.61	ALINITY	B.1	V3	Outpatient	SRR25586030
MCoV-41817	2020-07-21	39.61	ALINITY	B.1.2	V3	Outpatient	SRR25574856
MCoV-44761	2020-07-27	39.61	ALINITY	B.1	V3	Outpatient	SRR25587909
MCoV-47165	2020-07-31	39.61	ALINITY	B.1	V3	ICU	SRR25586963
MCoV-36922	2020-12-07	39.61	ALINITY	B.1.2	V3	Outpatient	SRR19311808
MCoV-20783	2021-01-04	39.61	ALINITY	B.1	V3	Outpatient	SRR18377192
MCoV-76804	2022-01-08	39.61	ALINITY	omicron	V4.1	Outpatient	SRR25613039
MCoV-39833	2020-08-06	39.6	ALINITY	B.1.596	V3	Outpatient	SRR25574927
MCoV-13789	2020-08-17	39.6	ALINITY	B.1.1	V3	Outpatient	SRR25577555
MCoV-34727	2020-12-01	39.6	PANTHER	B.1.1	V3	Outpatient	SRR19247643
MCoV-22159	2021-01-07	39.6	ALINITY	B.1.2	V3	Outpatient	SRR18374396
MCoV-24855	2021-01-19	39.6	PANTHER	B.1.2	V3	Outpatient	SRR25576902
MCoV-64477	2021-09-21	39.6	ALINITY	B.1.617.2	V4	Inpatient	SRR25588230
MCoV-73174	2022-01-02	39.6	ALINITY	omicron	V4	Outpatient	SRR25616335
MCoV-78757	2022-01-11	39.6	ALINITY	omicron	V4.1	Inpatient	SRR25613394
MCoV-116787	2022-10-03	39.6	ALINITY	omicron	V4.1	Outpatient	SRR25625020
MCoV-117229	2022-10-16	39.6	ALINITY	omicron	V4.1	Inpatient	SRR25676546
MCoV-121152	2022-12-25	39.6	CEPHEID	omicron	V4.1	Inpatient	SRR25695350
MCoV-124051	2023-01-20	39.6	CEPHEID	omicron	V4.1	ICU	SRR25676761
MCoV-124217	2023-01-23	39.6	CEPHEID	omicron	V4.1	Inpatient	SRR25675566
MCoV-124428	2023-01-27	39.6	ALINITY	omicron	V4.1	Outpatient	SRR25698018
MCoV-14419	2020-10-07	39.59	ALINITY	B.1.239	V3	Outpatient	SRR25579463
MCoV-43483	2021-04-26	39.59	ALINITY	B.1.1.7	V3	Outpatient	SRR19274049
MCoV-96727	2022-04-13	39.59	ALINITY	omicron	V4.1	Inpatient	SRR25676318
MCoV-96921	2022-04-22	39.59	ALINITY	omicron	V4.1	Outpatient	SRR25697099
MCoV-102808	2022-06-24	39.59	ALINITY	omicron	V4.1	Outpatient	SRR25675062
MCoV-108495	2022-07-21	39.59	ALINITY	omicron	V4.1	Inpatient	SRR25625874
MCoV-12763	2020-08-19	39.58	ALINITY	B.1.595	V3	Outpatient	SRR25576641
MCoV-12957	2020-08-29	39.58	ALINITY	B.1.206	V3	ICU	SRR25577219
MCoV-14177	2020-10-01	39.58	ALINITY	B.1	V3	Outpatient	SRR25579533
MCoV-26800	2021-01-29	39.58	ALINITY	B.1.2	V3	Outpatient	SRR19336816
MCoV-74656	2022-01-03	39.58	ALINITY	omicron	V4	Outpatient	SRR25612244
MCoV-77570	2022-01-07	39.58	ALINITY	omicron	V4.1	Outpatient	SRR25614485
MCoV-80095	2022-01-13	39.58	ALINITY	omicron	V4.1	Outpatient	SRR25615971
MCoV-96085	2022-03-18	39.58	ALINITY	omicron	V4.1	Inpatient	SRR25696567
MCoV-97172	2022-05-03	39.58	ALINITY	omicron	V4.1	Outpatient	SRR25677946
MCoV-114405	2022-08-31	39.58	ALINITY	omicron	V4.1	Outpatient	SRR25622958
MCoV-121764	2023-01-02	39.58	ALINITY	omicron	V4.1	Inpatient	SRR25677212
MCoV-44305	2020-07-28	39.57	ALINITY	B.1.612	V3	Inpatient	SRR25587925
MCoV-38353	2021-04-01	39.57	ALINITY	B.1	V3	Outpatient	SRR19272919
MCoV-69693	2021-12-16	39.57	ALINITY	omicron	V4	Outpatient	SRR25589526
MCoV-74396	2022-01-03	39.57	ALINITY	omicron	V4	Inpatient	SRR25613625
MCoV-97069	2022-04-28	39.57	ALINITY	omicron	V4.1	Inpatient	SRR25623285
MCoV-97450	2022-05-09	39.57	ALINITY	omicron	V4.1	Outpatient	SRR25697895
MCoV-97828	2022-05-16	39.57	ALINITY	omicron	V4.1	Inpatient	SRR25623248
MCoV-42019	2020-07-20	39.56	ALINITY	B.1	V3	Outpatient	SRR25579650
MCoV-43996	2020-07-28	39.56	ALINITY	B.1.2	V3	Outpatient	SRR25587505
MCoV-74506	2022-01-04	39.56	ALINITY	omicron	V4	Outpatient	SRR25614198
MCoV-96115	2022-03-21	39.56	ALINITY	omicron	V4.1	Inpatient	SRR25675440
MCoV-112557	2022-08-15	39.56	ALINITY	omicron	V4.1	Inpatient	SRR25677018
MCoV-118709	2022-11-25	39.56	ALINITY	omicron	V4.1	Inpatient	SRR25624944
MCoV-41843	2020-07-21	39.55	ALINITY	B.1	V3	Inpatient	SRR25576855
MCoV-46375	2020-07-23	39.55	ALINITY	B.1	V3	Inpatient	SRR25586537
MCoV-46935	2020-07-30	39.55	ALINITY	B.1.2	V3	Outpatient	SRR25586504
MCoV-13053	2020-08-27	39.55	ALINITY	B.1.582	V3	Inpatient	SRR25576592
MCoV-37888	2020-12-11	39.55	ALINITY	B.1.596	V3	Inpatient	SRR19271631
MCoV-20501	2021-01-04	39.55	ALINITY	B.1.596	V3	Outpatient	SRR18373593
MCoV-96246	2022-03-27	39.55	ALINITY	omicron	V4.1	Inpatient	SRR25675424
MCoV-97104	2022-04-29	39.55	ALINITY	omicron	V4.1	ICU	SRR25677958
MCoV-102993	2022-06-24	39.55	ALINITY	omicron	V4.1	Outpatient	SRR25698271
MCoV-43875	2020-07-05	39.54	ALINITY	B.1	V3	Outpatient	SRR25590070
MCoV-17110	2020-07-11	39.54	ALINITY	B.1.576	V3	Outpatient	SRR25578782
MCoV-47185	2020-07-31	39.54	ALINITY	B.1.580	V3	Outpatient	SRR25586954
MCoV-26834	2021-01-28	39.54	ALINITY	B.1.1.7	V3	Inpatient	SRR19337562
MCoV-37255	2021-03-25	39.54	ALINITY	B.1	V3	Inpatient	SRR19272640
MCoV-119876	2022-12-11	39.54	ALINITY	omicron	V4.1	Inpatient	SRR25697667
MCoV-125395	2023-02-08	39.54	ALINITY	omicron	V4.1	Outpatient	SRR25697975
MCoV-42531	2020-07-19	39.53	ALINITY	B.1.576	V3	Outpatient	SRR25576725
MCoV-41751	2020-07-20	39.53	ALINITY	B.1.1.402	V3	Outpatient	SRR25579699
MCoV-39848	2020-08-06	39.53	ALINITY	B.1	V3	Outpatient	SRR25577808
MCoV-71678	2021-12-22	39.53	ALINITY	omicron	V4	Outpatient	SRR25616445
MCoV-98513	2022-05-25	39.53	ALINITY	omicron	V4.1	Inpatient	SRR25695734
MCoV-99217	2022-06-01	39.53	ALINITY	omicron	V4.1	IMU	SRR25625338
MCoV-101317	2022-06-15	39.53	ALINITY	omicron	V4.1	Inpatient	SRR25675288
MCoV-115687	2022-09-12	39.53	ALINITY	omicron	V4.1	Outpatient	SRR25622888
MCoV-117650	2022-10-30	39.53	ALINITY	omicron	V4.1	Inpatient	SRR25677351
MCoV-125412	2023-02-09	39.53	ALINITY	omicron	V4.1	Inpatient	SRR25626071
MCoV-46203	2020-07-23	39.52	ALINITY	B.1	V3	Outpatient	SRR25586573
MCoV-37710	2020-12-02	39.52	ALINITY	B.1.2	V3	Inpatient	SRR19273841
MCoV-25690	2021-02-01	39.52	ALINITY	B.1	V3	Outpatient	SRR18374204
MCoV-69828	2021-12-16	39.52	ALINITY	omicron	V4	Outpatient	SRR25587614
MCoV-70900	2021-12-20	39.52	ALINITY	omicron	V4	Outpatient	SRR25612612
MCoV-71847	2021-12-22	39.52	ALINITY	omicron	V4	Outpatient	SRR25616413
MCoV-75410	2022-01-04	39.52	ALINITY	omicron	V4	Outpatient	SRR25615540
MCoV-96391	2022-04-01	39.52	ALINITY	omicron	V4.1	Inpatient	SRR25697912
MCoV-96987	2022-04-27	39.52	ALINITY	omicron	V4.1	Inpatient	SRR25623297
MCoV-116841	2022-10-04	39.52	ALINITY	omicron	V4.1	Inpatient	SRR25625015
MCoV-122705	2023-01-08	39.52	ALINITY	omicron	V4.1	Inpatient	SRR25677473
MCoV-126325	2023-02-25	39.52	ALINITY	omicron	V4.1	Inpatient	SRR25695815
MCoV-41763	2020-07-21	39.51	ALINITY	B.1.596	V3	Outpatient	SRR25579696
MCoV-13884	2020-08-17	39.51	ALINITY	B.1	V3	Outpatient	SRR25575384
MCoV-15199	2020-10-21	39.51	ALINITY	B.1.234	V3	Outpatient	SRR25579321
MCoV-96550	2022-04-08	39.51	ALINITY	omicron	V4.1	Inpatient	SRR25676342
MCoV-101515	2022-06-16	39.51	ALINITY	omicron	V4.1	Inpatient	SRR25698318
MCoV-123864	2023-01-18	39.51	ALINITY	omicron	V4.1	Inpatient	SRR25695241
MCoV-49740	2020-07-16	39.5	ALINITY	B.1	V3	Outpatient	SRR25587435
MCoV-23515	2021-01-13	39.5	ALINITY	B.1	V3	Outpatient	SRR18373310
MCoV-28006	2021-01-22	39.5	ALINITY	B.1.2	V3	Outpatient	SRR19311020
MCoV-28765	2021-02-22	39.5	PANTHER	B.1.1	V3	Outpatient	SRR18376323
MCoV-42270	2021-04-14	39.5	ALINITY	B.1.1	V3	Outpatient	SRR19276109
MCoV-48093	2021-07-01	39.5	PANTHER	AY.23	V3	Outpatient	SRR19338834
MCoV-51849	2021-07-28	39.5	ALINITY	B.1.617.2	V3	Outpatient	SRR19338591
MCoV-65453	2021-09-29	39.5	ALINITY	B.1.617.2	V4	Outpatient	SRR25590135
MCoV-79216	2022-01-12	39.5	ALINITY	omicron	V4.1	Outpatient	SRR25612808
MCoV-96434	2022-04-02	39.5	ALINITY	omicron	V4.1	Inpatient	SRR25697904
MCoV-113907	2022-08-24	39.5	CEPHEID	omicron	V4.1	Outpatient	SRR25625409
MCoV-121827	2022-12-31	39.5	CEPHEID	omicron	V4.1	Inpatient	SRR25625605
MCoV-24622	2021-01-18	39.49	ALINITY	B.1.2	V3	ICU	SRR25576924
MCoV-25345	2021-01-21	39.49	ALINITY	B.1.2	V3	Outpatient	SRR18376907
MCoV-50971	2021-07-22	39.49	ALINITY	AY.24	V3	Outpatient	SRR19339819
MCoV-96578	2022-04-10	39.49	ALINITY	omicron	V4.1	Inpatient	SRR25697130
MCoV-117084	2022-10-10	39.49	ALINITY	omicron	V4.1	Outpatient	SRR25624996
MCoV-120879	2022-12-21	39.49	ALINITY	omicron	V4.1	Outpatient	SRR25624748
MCoV-121358	2022-12-27	39.49	ALINITY	omicron	V4.1	Outpatient	SRR25625615
MCoV-47856	2020-07-17	39.48	ALINITY	B.1	V3	Outpatient	SRR25586461
MCoV-47998	2020-07-17	39.48	ALINITY	B.1	V3	Inpatient	SRR25588707
MCoV-42136	2020-07-20	39.48	ALINITY	B.1.564	V3	Outpatient	SRR25579645
MCoV-46451	2020-07-29	39.48	ALINITY	B.1	V3	Outpatient	SRR25587002
MCoV-47370	2020-07-30	39.48	ALINITY	B.1.1.7	V3	Inpatient	SRR25588738
MCoV-39587	2020-08-09	39.48	ALINITY	B.1	V3	Inpatient	SRR25577443
MCoV-21665	2021-01-08	39.48	ALINITY	B.1.596	V3	Outpatient	SRR18373388
MCoV-28873	2021-01-25	39.48	ALINITY	B.1.2	V3	Inpatient	SRR18372729
MCoV-25625	2021-02-01	39.48	ALINITY	B.1	V3	Outpatient	SRR18372687
MCoV-25782	2021-02-01	39.48	ALINITY	B.1.36.7	V3	IMU	SRR18376703
MCoV-51717	2021-07-27	39.48	ALINITY	AY.25	V3	Outpatient	SRR19336035
MCoV-79253	2022-01-12	39.48	ALINITY	omicron	V4.1	Outpatient	SRR25612784
MCoV-124841	2023-02-02	39.48	ALINITY	omicron	V4.1	ICU	SRR25625274
MCoV-43925	2020-07-04	39.47	ALINITY	B.1	V3	Inpatient	SRR25586703
MCoV-16301	2020-10-30	39.47	ALINITY	B.1.396	V3	Inpatient	SRR25577878
MCoV-23930	2021-01-14	39.47	ALINITY	B.1.595	V3	Outpatient	SRR19336194
MCoV-25575	2021-01-22	39.47	ALINITY	B.1	V3	Inpatient	SRR18373075
MCoV-25681	2021-02-01	39.47	ALINITY	B.1	V3	Outpatient	SRR18374213
MCoV-26500	2021-02-07	39.47	ALINITY	B.1.2	V3	Outpatient	SRR19336904
MCoV-65638	2021-10-01	39.47	ALINITY	B.1.617.2	V4	Outpatient	SRR25588138
MCoV-79827	2022-01-13	39.47	ALINITY	omicron	V4.1	Outpatient	SRR25616787
MCoV-42391	2020-07-07	39.46	ALINITY	B.1	V3	Outpatient	SRR25576753
MCoV-15662	2020-07-09	39.46	ALINITY	B.1	V3	Outpatient	SRR25577928
MCoV-45384	2020-07-25	39.46	ALINITY	B.1	V3	Outpatient	SRR25586598
MCoV-40381	2020-08-03	39.46	ALINITY	B.1.2	V3	Outpatient	SRR25578941
MCoV-32970	2020-12-16	39.46	ALINITY	B.1.2	V3	ICU	SRR19247280
MCoV-23015	2021-01-11	39.46	ALINITY	B.1	V3	Outpatient	SRR18377351
MCoV-28959	2021-01-27	39.46	ALINITY	B.1.2	V3	Outpatient	SRR18376858
MCoV-38898	2021-04-09	39.46	ALINITY	B.1	V3	Inpatient	SRR19274808
MCoV-47462	2021-06-10	39.46	ALINITY	B.1.1.7	V3	Outpatient	SRR19338353
MCoV-48155	2021-07-04	39.46	ALINITY	None	V3	ICU	SRR19335732
MCoV-77652	2022-01-07	39.46	ALINITY	omicron	V4.1	Outpatient	SRR25612463
MCoV-96671	2022-04-14	39.46	ALINITY	omicron	V4.1	Outpatient	SRR25626040
MCoV-97499	2022-05-10	39.46	ALINITY	omicron	V4.1	Inpatient	SRR25623590
MCoV-105946	2022-07-09	39.46	ALINITY	omicron	V4.1	Inpatient	SRR25695552
MCoV-114436	2022-08-30	39.46	ALINITY	omicron	V4.1	Inpatient	SRR25695975
MCoV-15692	2020-07-09	39.45	ALINITY	B.1	V3	Outpatient	SRR25576460
MCoV-48740	2020-07-15	39.45	ALINITY	B.1	V3	Outpatient	SRR25588635
MCoV-37288	2021-03-26	39.45	ALINITY	B.1	V3	Inpatient	SRR19272255
MCoV-45499	2021-05-05	39.45	ALINITY	None	V3	Outpatient	SRR19276473
MCoV-65522	2021-09-30	39.45	ALINITY	B.1.617.2	V4	Inpatient	SRR25587733
MCoV-77827	2022-01-10	39.45	ALINITY	omicron	V4.1	Outpatient	SRR25612430
MCoV-80033	2022-01-13	39.45	ALINITY	omicron	V4.1	Outpatient	SRR25614950
MCoV-96257	2022-03-28	39.45	ALINITY	omicron	V4.1	Inpatient	SRR25625129
MCoV-96495	2022-04-06	39.45	ALINITY	omicron	V4.1	Inpatient	SRR25623615
MCoV-96958	2022-04-25	39.45	ALINITY	omicron	V4.1	Inpatient	SRR25678203
MCoV-97273	2022-05-05	39.45	ALINITY	omicron	V4.1	Outpatient	SRR25625999
MCoV-43700	2020-07-07	39.44	ALINITY	B.1	V3	Outpatient	SRR25587532
MCoV-47058	2020-07-31	39.44	ALINITY	None	V3	Inpatient	SRR25586497
MCoV-29157	2021-02-24	39.44	ALINITY	B.1	V3	Outpatient	SRR18377787
MCoV-32629	2021-03-16	39.44	ALINITY	B.1.2	V3	Outpatient	SRR19246917
MCoV-51667	2021-07-27	39.44	ALINITY	B.1.617.2	V3	Outpatient	SRR19339573
MCoV-52908	2021-08-03	39.44	ALINITY	AY.12	V4	Outpatient	SRR25589007
MCoV-65515	2021-09-30	39.44	ALINITY	B.1.617.2	V4	Outpatient	SRR25590626
MCoV-78674	2022-01-10	39.44	ALINITY	omicron	V4.1	Inpatient	SRR25615648
MCoV-114230	2022-08-29	39.44	ALINITY	omicron	V4.1	Inpatient	SRR25625305
MCoV-39532	2020-08-07	39.43	ALINITY	B.1	V3	Outpatient	SRR25577466
MCoV-60285	2021-08-31	39.43	ALINITY	AY.3	V4	ICU	SRR25589296
MCoV-77292	2022-01-07	39.43	ALINITY	omicron	V4.1	Outpatient	SRR25612940
MCoV-96551	2022-04-08	39.43	ALINITY	omicron	V4.1	Inpatient	SRR25697136
MCoV-97740	2022-05-14	39.43	ALINITY	omicron	V4.1	Inpatient	SRR25623262
MCoV-103789	2022-06-29	39.43	ALINITY	omicron	V4.1	Outpatient	SRR25623721
MCoV-106007	2022-07-10	39.43	ALINITY	omicron	V4.1	Outpatient	SRR25695545
MCoV-107389	2022-07-15	39.43	ALINITY	omicron	V4.1	Outpatient	SRR25676157
MCoV-117363	2022-10-14	39.43	ALINITY	omicron	V4.1	Inpatient	SRR25677379
MCoV-47204	2020-07-31	39.42	ALINITY	B.1	V3	Outpatient	SRR25588753
MCoV-52845	2021-08-03	39.42	ALINITY	B.1.617.2	V4	Outpatient	SRR25588542
MCoV-55339	2021-08-13	39.42	ALINITY	B.1.617.2	V4	Outpatient	SRR25589457
MCoV-58637	2021-08-25	39.42	ALINITY	B.1.617.2	V4	Outpatient	SRR25588841
MCoV-99238	2022-06-02	39.42	ALINITY	omicron	V4.1	ICU	SRR25625331
MCoV-108643	2022-07-21	39.42	ALINITY	omicron	V4.1	Outpatient	SRR25676114
MCoV-113067	2022-08-19	39.42	ALINITY	omicron	V4.1	Outpatient	SRR25626203
MCoV-48201	2020-07-17	39.41	ALINITY	B.1	V3	Outpatient	SRR25589857
MCoV-34387	2020-12-02	39.41	ALINITY	B.1.2	V3	Outpatient	SRR19248432
MCoV-43599	2021-04-26	39.41	ALINITY	B.1.1.7	V3	Inpatient	SRR19276533
MCoV-58038	2021-08-23	39.41	ALINITY	B.1.617.2	V4	Outpatient	SRR25589401
MCoV-60757	2021-09-02	39.41	ALINITY	B.1.617.2	V4	Outpatient	SRR20061990
MCoV-62256	2021-09-08	39.41	ALINITY	B.1.617.2	V4	Inpatient	SRR25590378
MCoV-65776	2021-10-03	39.41	ALINITY	B.1.617.2	V4	Inpatient	SRR25590608
MCoV-97102	2022-05-03	39.41	ALINITY	omicron	V4.1	Inpatient	SRR25677959
MCoV-101451	2022-06-15	39.41	ALINITY	omicron	V4.1	Outpatient	SRR25698323
MCoV-107272	2022-07-15	39.41	ALINITY	omicron	V4.1	ICU	SRR25676179
MCoV-49552	2020-07-13	39.4	ALINITY	B.1	V3	Outpatient	SRR25586026
MCoV-14400	2020-10-07	39.4	ALINITY	B.1.243	V3	Outpatient	SRR25579479
MCoV-16069	2020-10-27	39.4	PANTHER	B.1.234	V3	Inpatient	SRR25576328
MCoV-16373	2020-11-01	39.4	PANTHER	B.1.596	V3	Outpatient	SRR25578458
MCoV-37978	2020-12-11	39.4	PANTHER	B.1	V3	Outpatient	SRR19273765
MCoV-32955	2020-12-16	39.4	ALINITY	B.1	V3	Outpatient	SRR19247295
MCoV-32961	2020-12-16	39.4	ALINITY	B.1.596	V3	Outpatient	SRR19247289
MCoV-26733	2021-01-29	39.4	ALINITY	B.1.595	V3	Outpatient	SRR19337471
MCoV-47554	2021-06-15	39.4	ALINITY	B.1.1	V3	Inpatient	SRR25589894
MCoV-107705	2022-07-18	39.4	ALINITY	omicron	V4.1	Inpatient	SRR25676125
MCoV-113167	2022-08-21	39.4	ALINITY	omicron	V4.1	ICU	SRR25626180
MCoV-114210	2022-08-30	39.4	ALINITY	omicron	V4.1	Inpatient	SRR25697317
MCoV-116785	2022-09-30	39.4	PANTHER	omicron	V4.1	Outpatient	SRR25676923
MCoV-124309	2023-01-25	39.4	CEPHEID	omicron	V4.1	Inpatient	SRR25694866
MCoV-126630	2023-03-04	39.4	CEPHEID	omicron	V4.1	Inpatient	SRR25697947
MCoV-47952	2020-07-17	39.39	ALINITY	B.1	V3	Outpatient	SRR25586921
MCoV-14518	2020-10-09	39.39	ALINITY	B.1	V3	Outpatient	SRR25575294
MCoV-21231	2020-12-29	39.39	ALINITY	B.1.2	V3	Outpatient	SRR18375564
MCoV-25718	2021-02-01	39.39	ALINITY	B.1	V3	Outpatient	SRR18375419
MCoV-61913	2021-09-07	39.39	ALINITY	B.1.617.2	V4	Outpatient	SRR25588405
MCoV-76050	2022-01-06	39.39	ALINITY	omicron	V4.1	Outpatient	SRR25614003
MCoV-79848	2022-01-13	39.39	ALINITY	omicron	V4.1	Outpatient	SRR25616768
MCoV-97158	2022-05-02	39.39	ALINITY	omicron	V4.1	Inpatient	SRR25695771
MCoV-102761	2022-06-24	39.39	ALINITY	omicron	V4.1	Inpatient	SRR25675162
MCoV-106421	2022-07-11	39.39	ALINITY	omicron	V4.1	Outpatient	SRR25698198
MCoV-119286	2022-12-01	39.39	ALINITY	omicron	V4.1	Outpatient	SRR25677315
MCoV-46210	2020-07-23	39.38	ALINITY	B.1	V3	Outpatient	SRR25586570
MCoV-47173	2020-07-31	39.38	ALINITY	B.1.2	V3	Outpatient	SRR25586958
MCoV-12605	2020-08-31	39.38	ALINITY	B.1.206	V3	Inpatient	SRR25575505
MCoV-37306	2020-12-08	39.38	ALINITY	B.1	V3	Outpatient	SRR19272239
MCoV-23121	2021-01-11	39.38	ALINITY	B.1.596	V3	Outpatient	SRR18377256
MCoV-23491	2021-01-13	39.38	ALINITY	B.1.2	V3	Outpatient	SRR18376533
MCoV-28073	2021-01-25	39.38	ALINITY	B.1.429	V3	Outpatient	SRR19312048
MCoV-25950	2021-02-02	39.38	ALINITY	B.1	V3	Inpatient	SRR19339054
MCoV-28110	2021-02-12	39.38	ALINITY	B.1.241	V3	Inpatient	SRR19311319
MCoV-35598	2021-03-17	39.38	ALINITY	B.1.1	V3	Inpatient	SRR19243654
MCoV-48027	2021-06-28	39.38	ALINITY	None	V3	Outpatient	SRR19335761
MCoV-70419	2021-12-19	39.38	ALINITY	omicron	V4	Outpatient	SRR25612374
MCoV-72945	2022-01-01	39.38	ALINITY	omicron	V4	Inpatient	SRR25613783
MCoV-77552	2022-01-07	39.38	ALINITY	omicron	V4.1	Outpatient	SRR25613576
MCoV-98128	2022-05-21	39.38	ALINITY	omicron	V4.1	Inpatient	SRR25678169
MCoV-108706	2022-07-22	39.38	ALINITY	omicron	V4.1	Outpatient	SRR25625845
MCoV-111998	2022-08-10	39.38	ALINITY	omicron	V4.1	Outpatient	SRR25676679
MCoV-112838	2022-08-18	39.38	ALINITY	omicron	V4.1	Outpatient	SRR25696281
MCoV-42854	2020-07-18	39.37	ALINITY	B.1.580	V3	Outpatient	SRR25586773
MCoV-46098	2020-07-25	39.37	ALINITY	B.1.187	V3	Outpatient	SRR25587833
MCoV-39461	2020-08-07	39.37	ALINITY	B.1.2	V3	Inpatient	SRR25577482
MCoV-13730	2020-08-17	39.37	ALINITY	B.1	V3	Inpatient	SRR25575841
MCoV-15612	2020-10-26	39.37	ALINITY	B.1	V3	Outpatient	SRR25576483
MCoV-23977	2021-01-14	39.37	ALINITY	B.1.2	V3	Outpatient	SRR19337155
MCoV-47530	2021-06-14	39.37	ALINITY	B.1.1	V3	Outpatient	SRR19340061
MCoV-79873	2022-01-13	39.37	ALINITY	omicron	V4.1	Inpatient	SRR25616503
MCoV-114443	2022-08-31	39.37	ALINITY	omicron	V4.1	Inpatient	SRR25622952
MCoV-118636	2022-11-21	39.37	ALINITY	omicron	V4.1	Outpatient	SRR25676499
MCoV-120473	2022-12-16	39.37	ALINITY	omicron	V4.1	Inpatient	SRR25675690
MCoV-15885	2020-07-10	39.36	ALINITY	B.1	V3	Outpatient	SRR25579228
MCoV-46226	2020-07-23	39.36	ALINITY	B.1.369	V3	Outpatient	SRR25586560
MCoV-14716	2020-10-01	39.36	ALINITY	B.1	V3	Outpatient	SRR25575635
MCoV-15394	2020-10-22	39.36	ALINITY	B.1	V3	Inpatient	SRR25578021
MCoV-34190	2020-12-29	39.36	ALINITY	B.1	V3	Outpatient	SRR19247772
MCoV-26848	2021-01-29	39.36	ALINITY	B.1.2	V3	Outpatient	SRR19337452
MCoV-25836	2021-02-02	39.36	ALINITY	B.1.2	V3	Outpatient	SRR18374147
MCoV-26100	2021-02-03	39.36	ALINITY	B.1	V3	Outpatient	SRR19336424
MCoV-51766	2021-07-27	39.36	ALINITY	AY.26	V3	Outpatient	SRR19339538
MCoV-72849	2022-01-01	39.36	ALINITY	omicron	V4	Outpatient	SRR25614732
MCoV-76827	2022-01-08	39.36	ALINITY	omicron	V4.1	Outpatient	SRR25614582
MCoV-111780	2022-08-09	39.36	ALINITY	omicron	V4.1	Inpatient	SRR25696318
MCoV-111921	2022-08-10	39.36	ALINITY	omicron	V4.1	Outpatient	SRR25624316
MCoV-42861	2020-07-18	39.35	ALINITY	B.1.564	V3	ICU	SRR25586769
MCoV-44081	2020-07-27	39.35	ALINITY	B.1.596	V3	ICU	SRR25587935
MCoV-14759	2020-10-12	39.35	ALINITY	B.1.2	V3	Outpatient	SRR25579397
MCoV-22850	2020-12-26	39.35	ALINITY	B.1	V3	Inpatient	SRR25575045
MCoV-23133	2021-01-12	39.35	ALINITY	B.1	V3	Outpatient	SRR18377264
MCoV-28523	2021-01-22	39.35	ALINITY	B.1	V3	ICU	SRR18376082
MCoV-26839	2021-01-29	39.35	ALINITY	B.1.2	V3	Outpatient	SRR19337557
MCoV-41440	2021-04-19	39.35	ALINITY	B.1.1.7	V3	Inpatient	SRR19275692
MCoV-63673	2021-09-16	39.35	ALINITY	B.1.617.2	V4	Outpatient	SRR25590294
MCoV-14029	2020-08-14	39.34	ALINITY	B.1	V3	Outpatient	SRR25575348
MCoV-14543	2020-10-09	39.34	ALINITY	B.1	V3	Outpatient	SRR25575274
MCoV-15051	2020-10-15	39.34	ALINITY	B.1	V3	Outpatient	SRR25576189
MCoV-55617	2021-08-12	39.34	ALINITY	B.1.617.2	V4	Outpatient	SRR20058089
MCoV-69402	2021-12-15	39.34	ALINITY	omicron	V4	Inpatient	SRR25587648
MCoV-96121	2022-03-22	39.34	ALINITY	omicron	V4.1	Inpatient	SRR25695799
MCoV-101829	2022-06-17	39.34	ALINITY	omicron	V4.1	Inpatient	SRR25695921
MCoV-105738	2022-07-08	39.34	ALINITY	omicron	V4.1	Inpatient	SRR25696488
MCoV-112160	2022-08-14	39.34	ALINITY	omicron	V4.1	Inpatient	SRR25697392
MCoV-15822	2020-07-09	39.33	ALINITY	B.1	V3	Inpatient	SRR25576428
MCoV-49748	2020-07-16	39.33	ALINITY	B.1	V3	Inpatient	SRR25588602
MCoV-32414	2020-12-19	39.33	ALINITY	B.1.2	V3	ICU	SRR19247100
MCoV-23906	2021-01-14	39.33	ALINITY	B.1.2	V3	Outpatient	SRR19336218
MCoV-26689	2021-01-29	39.33	ALINITY	B.1.2	V3	Outpatient	SRR19337611
MCoV-27180	2021-02-08	39.33	ALINITY	B.1.2	V3	Outpatient	SRR19338144
MCoV-51868	2021-07-28	39.33	ALINITY	B.1.617.2	V3	Outpatient	SRR19338572
MCoV-106176	2022-07-11	39.33	ALINITY	omicron	V4.1	Inpatient	SRR25623387
MCoV-109843	2022-07-28	39.33	ALINITY	omicron	V4.1	ICU	SRR25697468
MCoV-125100	2023-02-07	39.33	ALINITY	omicron	V4.1	Outpatient	SRR25694846
MCoV-125499	2023-02-08	39.33	ALINITY	omicron	V4.1	Outpatient	SRR25676385
MCoV-42163	2020-07-20	39.32	ALINITY	B.1	V3	Outpatient	SRR25579633
MCoV-34772	2020-08-14	39.32	ALINITY	B.1.1.121	V3	Outpatient	SRR25577532
MCoV-24882	2021-01-19	39.32	ALINITY	B.1.2	V3	Outpatient	SRR25576895
MCoV-25904	2021-02-02	39.32	ALINITY	B.1.2	V3	Outpatient	SRR18373992
MCoV-43491	2021-04-23	39.32	ALINITY	B.1.1.7	V3	Outpatient	SRR19274041
MCoV-53306	2021-08-04	39.32	ALINITY	B.1.617.2	V4	Inpatient	SRR25588516
MCoV-70221	2021-12-17	39.32	ALINITY	omicron	V4	Outpatient	SRR25589472
MCoV-77601	2022-01-07	39.32	ALINITY	omicron	V4.1	Outpatient	SRR25615852
MCoV-79251	2022-01-12	39.32	ALINITY	omicron	V4.1	Outpatient	SRR25612786
MCoV-96070	2022-03-20	39.32	ALINITY	omicron	V4.1	Inpatient	SRR25623010
MCoV-117440	2022-10-23	39.32	ALINITY	omicron	V4.1	Outpatient	SRR25622827
MCoV-42344	2020-07-07	39.31	ALINITY	B.1	V3	Outpatient	SRR25576772
MCoV-39886	2020-08-06	39.31	ALINITY	B.1	V3	Outpatient	SRR25577791
MCoV-12639	2020-08-31	39.31	ALINITY	B.1.2	V3	Outpatient	SRR25575490
MCoV-34057	2020-12-29	39.31	ALINITY	B.1	V3	Outpatient	SRR19247841
MCoV-29382	2021-01-26	39.31	ALINITY	B.1.2	V3	Outpatient	SRR18377111
MCoV-52613	2021-08-02	39.31	ALINITY	B.1.617.2	V4	Outpatient	SRR25585988
MCoV-54729	2021-08-11	39.31	ALINITY	B.1.617.2	V4	Inpatient	SRR20059825
MCoV-60547	2021-08-31	39.31	ALINITY	AY.26	V4	Outpatient	SRR25587134
MCoV-76134	2022-01-06	39.31	ALINITY	omicron	V4.1	Outpatient	SRR25612055
MCoV-96263	2022-03-28	39.31	ALINITY	omicron	V4.1	Inpatient	SRR25625128
MCoV-120910	2022-12-22	39.31	ALINITY	omicron	V4.1	ICU	SRR25697624
MCoV-48590	2020-07-14	39.3	ALINITY	B.1.564	V3	Outpatient	SRR25589830
MCoV-49171	2020-07-16	39.3	ALINITY	B.1	V3	Outpatient	SRR25586059
MCoV-39914	2020-08-06	39.3	ALINITY	B.1.2	V3	Outpatient	SRR25577420
MCoV-27934	2021-01-22	39.3	PANTHER	B.1.2	V3	Inpatient	SRR19311367
MCoV-26846	2021-01-28	39.3	CEPHEID	B.1.2	V3	Outpatient	SRR19337454
MCoV-64136	2021-09-17	39.3	PANTHER	B.1.617.2	V4	Outpatient	SRR25586167
MCoV-69697	2021-12-16	39.3	CEPHEID	omicron	V4	Outpatient	SRR25589524
MCoV-71743	2021-12-22	39.3	PANTHER	omicron	V4	Outpatient	SRR25615232
MCoV-99339	2022-06-01	39.3	ALINITY	omicron	V4.1	Outpatient	SRR25625322
MCoV-104287	2022-07-03	39.3	ALINITY	omicron	V4.1	Inpatient	SRR25625700
MCoV-106522	2022-07-12	39.3	CEPHEID	omicron	V4.1	Inpatient	SRR25678510
MCoV-113511	2022-08-23	39.3	ALINITY	omicron	V4.1	Inpatient	SRR25696010
MCoV-121328	2022-12-25	39.3	ALINITY	omicron	V4.1	Inpatient	SRR25625621
MCoV-122748	2023-01-06	39.3	CEPHEID	omicron	V4.1	Inpatient	SRR25677467
MCoV-124310	2023-01-25	39.3	CEPHEID	omicron	V4.1	Inpatient	SRR25694865
MCoV-126083	2023-02-21	39.3	CEPHEID	omicron	V4.1	Outpatient	SRR25624558
MCoV-13275	2020-08-25	39.29	ALINITY	B.1	V3	ICU	SRR25577565
MCoV-37429	2020-12-05	39.29	ALINITY	B.1.2	V3	Inpatient	SRR19272216
MCoV-25180	2021-01-19	39.29	ALINITY	B.1.2	V3	Inpatient	SRR18376129
MCoV-96368	2022-03-31	39.29	ALINITY	omicron	V4.1	Inpatient	SRR25678246
MCoV-13980	2020-08-15	39.28	ALINITY	B.1	V3	Outpatient	SRR25575801
MCoV-37531	2020-12-03	39.28	ALINITY	B.1.2	V3	Outpatient	SRR19272562
MCoV-59253	2021-08-27	39.28	ALINITY	B.1.617.2	V4	Outpatient	SRR25587174
MCoV-64967	2021-09-24	39.28	ALINITY	B.1.617.2	V4	Outpatient	SRR25588188
MCoV-65401	2021-09-29	39.28	ALINITY	B.1.617.2	V4	Inpatient	SRR25587739
MCoV-74124	2022-01-03	39.28	ALINITY	omicron	V4	Outpatient	SRR25616238
MCoV-79998	2022-01-13	39.28	ALINITY	omicron	V4.1	Outpatient	SRR25616745
MCoV-102772	2022-06-24	39.28	ALINITY	omicron	V4.1	Inpatient	SRR25625448
MCoV-107614	2022-07-18	39.28	ALINITY	omicron	V4.1	Outpatient	SRR25676130
MCoV-48216	2020-07-17	39.27	ALINITY	B.1	V3	Inpatient	SRR25589850
MCoV-44073	2020-07-27	39.27	ALINITY	B.1.2	V3	Outpatient	SRR25587939
MCoV-47047	2021-05-28	39.27	ALINITY	B.1.2	V3	Inpatient	SRR19275089
MCoV-51750	2021-07-27	39.27	ALINITY	AY.32	V3	Outpatient	SRR19339490
MCoV-75088	2022-01-04	39.27	ALINITY	omicron	V4	Outpatient	SRR25615585
MCoV-77723	2022-01-06	39.27	ALINITY	omicron	V4.1	Outpatient	SRR25614451
MCoV-96375	2022-03-31	39.27	ALINITY	omicron	V4.1	Inpatient	SRR25623632
MCoV-103165	2022-06-24	39.27	ALINITY	omicron	V4.1	Outpatient	SRR25695904
MCoV-117734	2022-10-31	39.27	ALINITY	omicron	V4.1	Inpatient	SRR25624976
MCoV-42619	2020-07-19	39.26	ALINITY	C.36.2	V3	Outpatient	SRR25577275
MCoV-40335	2020-08-03	39.26	ALINITY	B.1.1.370	V3	Outpatient	SRR25577366
MCoV-22035	2021-01-12	39.26	ALINITY	B.1.2	V3	Outpatient	SRR18376960
MCoV-25493	2021-01-21	39.26	ALINITY	B.1.582	V3	Inpatient	SRR18376354
MCoV-29675	2021-01-24	39.26	ALINITY	B.1.596	V3	Inpatient	SRR18377442
MCoV-41260	2021-04-18	39.26	ALINITY	B.1.1.7	V3	Inpatient	SRR19274656
MCoV-43111	2021-04-23	39.26	ALINITY	B.1	V3	Outpatient	SRR19275525
MCoV-51890	2021-07-28	39.26	ALINITY	B.1.617.2	V3	Outpatient	SRR19340478
MCoV-61253	2021-09-05	39.26	ALINITY	AY.25	V4	Outpatient	SRR25589246
MCoV-97421	2022-05-08	39.26	ALINITY	omicron	V4.1	Inpatient	SRR25695740
MCoV-118574	2022-11-25	39.26	ALINITY	omicron	V4.1	Inpatient	SRR25695072
MCoV-43928	2020-07-07	39.25	ALINITY	B.1.206	V3	Outpatient	SRR25586701
MCoV-42439	2020-07-13	39.25	ALINITY	B.1.576	V3	Outpatient	SRR25577638
MCoV-20916	2021-01-06	39.25	ALINITY	B.1.2	V3	Outpatient	SRR18373916
MCoV-28874	2021-01-25	39.25	ALINITY	B.1.596	V3	Outpatient	SRR18372728
MCoV-29360	2021-01-26	39.25	ALINITY	B.1.2	V3	Outpatient	SRR18377134
MCoV-56523	2021-08-18	39.25	ALINITY	B.1.617.2	V4	Outpatient	SRR25589435
MCoV-64866	2021-09-25	39.25	ALINITY	B.1.617.2	V4	Inpatient	SRR25586107
MCoV-72135	2021-12-22	39.25	ALINITY	omicron	V4	Outpatient	SRR25616408
MCoV-78366	2022-01-08	39.25	ALINITY	omicron	V4.1	Inpatient	SRR25616691
MCoV-80029	2022-01-13	39.25	ALINITY	omicron	V4.1	Outpatient	SRR25616478
MCoV-108343	2022-07-20	39.25	ALINITY	omicron	V4.1	Outpatient	SRR25675821
MCoV-114032	2022-08-25	39.25	ALINITY	omicron	V4.1	Outpatient	SRR25697345
MCoV-114867	2022-09-02	39.25	ALINITY	omicron	V4.1	Outpatient	SRR25696222
MCoV-43755	2020-07-04	39.24	ALINITY	B.1.1	V3	Outpatient	SRR25587973
MCoV-15733	2020-07-09	39.24	ALINITY	B.1	V3	Outpatient	SRR25576073
MCoV-49728	2020-07-16	39.24	ALINITY	B.1	V3	Outpatient	SRR25587443
MCoV-47121	2020-07-31	39.24	ALINITY	B.1	V3	Outpatient	SRR25586492
MCoV-24794	2021-01-18	39.24	ALINITY	B.1.2	V3	Outpatient	SRR25575000
MCoV-28059	2021-01-25	39.24	ALINITY	B.1.596	V3	Outpatient	SRR19312062
MCoV-30623	2021-02-27	39.24	ALINITY	B.1.1.7	V3	Inpatient	SRR19244778
MCoV-57357	2021-08-20	39.24	ALINITY	B.1.617.2	V4	Outpatient	SRR25588876
MCoV-59079	2021-08-26	39.24	ALINITY	B.1.617.2	V4	IMU	SRR25588807
MCoV-65391	2021-09-29	39.24	ALINITY	B.1.617.2	V4	Outpatient	SRR25587747
MCoV-69926	2021-12-18	39.24	ALINITY	omicron	V4	Outpatient	SRR25589494
MCoV-98361	2022-05-23	39.24	ALINITY	omicron	V4.1	Inpatient	SRR25625938
MCoV-101326	2022-06-15	39.24	ALINITY	omicron	V4.1	Inpatient	SRR25675287
MCoV-112935	2022-08-18	39.24	ALINITY	omicron	V4.1	ICU	SRR25625824
MCoV-45090	2020-07-25	39.23	ALINITY	B.1.1	V3	Outpatient	SRR25587082
MCoV-14829	2020-10-12	39.23	ALINITY	B.1	V3	Outpatient	SRR25578075
MCoV-24789	2021-01-19	39.23	ALINITY	B.1	V3	Inpatient	SRR25575001
MCoV-25450	2021-01-21	39.23	ALINITY	B.1.2	V3	Outpatient	SRR18374365
MCoV-25667	2021-02-01	39.23	ALINITY	B.1.2	V3	Outpatient	SRR18373047
MCoV-27576	2021-02-12	39.23	ALINITY	B.1.2	V3	Inpatient	SRR19337236
MCoV-64537	2021-09-21	39.23	ALINITY	AY.3.1	V4	Outpatient	SRR25589695
MCoV-76546	2022-01-06	39.23	ALINITY	omicron	V4.1	Outpatient	SRR25614596
MCoV-77830	2022-01-10	39.23	ALINITY	omicron	V4.1	Outpatient	SRR25612427
MCoV-78699	2022-01-11	39.23	ALINITY	omicron	V4.1	Outpatient	SRR25612864
MCoV-78858	2022-01-11	39.23	ALINITY	omicron	V4.1	Outpatient	SRR25616121
MCoV-98631	2022-05-25	39.23	ALINITY	omicron	V4.1	ICU	SRR25678580
MCoV-105902	2022-07-10	39.23	ALINITY	omicron	V4.1	Inpatient	SRR25626254
MCoV-49793	2020-07-16	39.22	ALINITY	None	V3	Outpatient	SRR25588576
MCoV-42822	2020-07-18	39.22	ALINITY	B.1	V3	Outpatient	SRR25577251
MCoV-46317	2020-07-23	39.22	ALINITY	B.1	V3	Outpatient	SRR25587814
MCoV-46469	2020-07-30	39.22	ALINITY	B.1.2	V3	Outpatient	SRR25586994
MCoV-13699	2020-08-20	39.22	ALINITY	B.1	V3	Outpatient	SRR25575851
MCoV-12647	2020-08-31	39.22	ALINITY	B.1	V3	Outpatient	SRR25575485
MCoV-38184	2020-12-08	39.22	ALINITY	B.1.404	V3	Outpatient	SRR19273549
MCoV-25927	2021-02-02	39.22	ALINITY	B.1.595	V3	Outpatient	SRR19337029
MCoV-26266	2021-02-05	39.22	ALINITY	B.1.1	V3	Outpatient	SRR19337682
MCoV-56956	2021-08-18	39.22	ALINITY	B.1.617.2	V4	Outpatient	SRR25588903
MCoV-101365	2022-06-15	39.22	ALINITY	omicron	V4.1	Outpatient	SRR25675248
MCoV-107308	2022-07-14	39.22	ALINITY	omicron	V4.1	Inpatient	SRR25676172
MCoV-117057	2022-10-08	39.22	ALINITY	omicron	V4.1	Inpatient	SRR25676562
MCoV-44045	2020-07-27	39.21	ALINITY	B.1.596	V3	Outpatient	SRR25587486
MCoV-40334	2020-08-03	39.21	ALINITY	B.1	V3	Outpatient	SRR25577367
MCoV-14464	2020-10-07	39.21	ALINITY	B.1.596	V3	Inpatient	SRR25575305
MCoV-37934	2020-12-06	39.21	ALINITY	B.1.2	V3	Inpatient	SRR19272481
MCoV-47296	2021-06-05	39.21	ALINITY	B.1.1.121	V3	Inpatient	SRR19336560
MCoV-79283	2022-01-12	39.21	ALINITY	omicron	V4.1	Outpatient	SRR25613332
MCoV-96031	2022-03-16	39.21	ALINITY	omicron	V4.1	Inpatient	SRR25696575
MCoV-96125	2022-03-21	39.21	ALINITY	omicron	V4.1	Outpatient	SRR25695797
MCoV-116783	2022-10-02	39.21	ALINITY	omicron	V4.1	Inpatient	SRR25676924
MCoV-42132	2020-07-20	39.2	ALINITY	B.1	V3	Outpatient	SRR25576785
MCoV-47219	2020-07-31	39.2	ALINITY	B.1.206	V3	Outpatient	SRR25588748
MCoV-39901	2020-08-06	39.2	ALINITY	B.1	V3	Outpatient	SRR25577786
MCoV-39873	2020-08-06	39.2	ALINITY	B.1.2	V3	Inpatient	SRR25577794
MCoV-39836	2020-08-06	39.2	CEPHEID	B.1.2	V3	Inpatient	SRR25577813
MCoV-39576	2020-08-08	39.2	CEPHEID	B.1.2	V3	Outpatient	SRR25577447
MCoV-12897	2020-08-18	39.2	ALINITY	B.1	V3	Outpatient	SRR25575427
MCoV-14329	2020-10-06	39.2	ALINITY	B.1.396	V3	Outpatient	SRR25579493
MCoV-20780	2021-01-05	39.2	PANTHER	B.1.2	V3	Outpatient	SRR18377181
MCoV-24767	2021-01-18	39.2	ALINITY	B.1	V3	Outpatient	SRR25575007
MCoV-29409	2021-01-26	39.2	ALINITY	B.1	V3	Outpatient	SRR18374997
MCoV-29244	2021-01-27	39.2	PANTHER	B.1	V3	Outpatient	SRR18375289
MCoV-26042	2021-02-03	39.2	ALINITY	B.1.2	V3	Inpatient	SRR19336978
MCoV-27564	2021-02-10	39.2	ALINITY	B.1.427	V3	Outpatient	SRR19337248
MCoV-35713	2021-03-22	39.2	CEPHEID	B.1.1.7	V3	Inpatient	SRR19272774
MCoV-69781	2021-12-16	39.2	ALINITY	omicron	V4	Outpatient	SRR25587638
MCoV-79765	2022-01-13	39.2	ALINITY	omicron	V4.1	Outpatient	SRR25612726
MCoV-96392	2022-04-03	39.2	ALINITY	omicron	V4.1	Inpatient	SRR25623630
MCoV-118715	2022-11-27	39.2	CEPHEID	omicron	V4.1	Inpatient	SRR25624942
MCoV-121050	2022-12-23	39.2	CEPHEID	omicron	V4.1	Inpatient	SRR25697608
MCoV-49762	2020-07-16	39.19	ALINITY	B.1	V3	Inpatient	SRR25588594
MCoV-36518	2020-12-09	39.19	ALINITY	B.1.234	V3	Outpatient	SRR19310924
MCoV-33726	2020-12-31	39.19	ALINITY	B.1.2	V3	Outpatient	SRR19246828
MCoV-27908	2021-02-11	39.19	ALINITY	B.1.2	V3	Inpatient	SRR19312085
MCoV-63165	2021-09-13	39.19	ALINITY	B.1.617.2	V4	Inpatient	SRR25586252
MCoV-64894	2021-09-25	39.19	ALINITY	B.1.617.2	V4	Inpatient	SRR25587775
MCoV-65199	2021-09-27	39.19	ALINITY	B.1.617.2	V4	Outpatient	SRR25589672
MCoV-65292	2021-09-28	39.19	ALINITY	AY.25	V4	Outpatient	SRR25590155
MCoV-79485	2022-01-12	39.19	ALINITY	omicron	V4.1	Outpatient	SRR25613304
MCoV-96056	2022-03-18	39.19	ALINITY	omicron	V4.1	Inpatient	SRR25677977
MCoV-48692	2020-07-15	39.18	ALINITY	B.1	V3	Outpatient	SRR25588655
[truncated: 34,337 more rows]

## Sheet: S2 Table
S2 Table. The distribution of Ct values across the entire dataset as well as for each instrument.
Instrument	Samples	Mean	Median	Standard Deviation	Range	Min.	Max.
All Instruments	36335	25.58	24.27	8.37	39.93	5.07	45
Alinity	26414	25.58	24.23	8.71	36.92	5.07	41.99
Panther	7186	25.63	24.5	7.2	29.4	12.3	41.7
Cepheid	2735	25.47	24	7.82	34.2	10.8	45

## Sheet: S3 Table
S3 Table. R2 and RMSE values for outpatient, inpatient, IMU, and ICU samples.
Patient Status	Samples	Average Ct Value	R2	RMSE
Outpatient	22128	25	0.615 [0.606-0.623]	5.261 [5.177-5.344]
Inpatient	11770	26.4	0.578 [0.551-0.606]	5.222 [5.088-5.356]
IMU	280	27	0.623 [0.496-0.751]	4.821 [4.119-5.523]
ICU	2157	26.6	0.560 [0.519-0.602]	5.284 [5.057-5.511]

## Sheet: S4 Table
S4 Table. Holdout set of external genomes with published Ct values from SRA.
SRA Run Accession	Collection Date	ORF1ab Ct Val	N gene Ct Val
SRR14405478	2021-03-19	24.5104	23.9192
SRR14376744	2021-02-27	26.4293	25.6372
SRR14380549	2021-04-01	16.9238	15.8931
SRR14405687	2021-03-18	25.519	23.9331
SRR14380670	2021-04-01	22.102	20.436
SRR14156617	2021-02-13	18.4261	17.5322
SRR14155256	2021-03-12	21.8813	21.396
SRR14152747	2021-03-14	16.3244	15.256
SRR14156047	2021-03-10	24.7349	22.8815
SRR14376588	2021-02-25	24.2627	23.5451
SRR14380918	2021-03-29	25.6792	23.4459
SRR14157562	2021-02-24	20.4244	20.0574
SRR14405730	2021-03-16	26.8107	26.2906
SRR14377147	2021-02-27	16.7947	16.0503
SRR14380648	2021-04-01	18.4822	17.3366
SRR14156095	2021-03-11	17.2378	16.2484
SRR14375045	2021-04-01	22.866	21.7971
SRR14156297	2021-02-14	18.3029	17.716
SRR14158683	2021-02-28	23.8271	23.5673
SRR14376629	2021-02-27	26.844	26.8169
SRR14381263	2021-04-01	24.6371	22.9089
SRR14405897	2021-03-15	17.1206	16.489
SRR14152701	2021-03-15	23.32	22.6766
SRR14155774	2021-02-24	16.1895	15.3357
SRR14896883	2021-05-12	21.3917	20.5533
SRR14152954	2021-03-15	22.3046	21.9543
SRR14157337	2021-02-23	23.3984	22.9725
SRR14156117	2021-03-10	17.424	16.8775
SRR14152915	2021-03-14	21.7902	20.9524
SRR14154871	2021-03-16	26.4548	26.2736
SRR14152617	2021-03-16	26.4291	24.9725
SRR14375545	2021-04-01	19.4435	18.5894
SRR14155819	2021-03-10	16.7942	15.7645
SRR14375227	2021-04-02	24.8187	23.8203
SRR14377006	2021-03-03	17.8561	17.7062
SRR14377030	2021-02-26	19.3256	18.3836
SRR14377197	2021-02-28	17.8492	16.8924
SRR14896487	2021-05-11	27.9269	26.8594
SRR14377783	2021-02-25	24.5631	23.2738
SRR14155598	2021-03-13	24.6152	24.4299
SRR14157302	2021-02-23	24.4953	23.5918
SRR14155629	2021-03-10	18.6851	18.2677
SRR14156275	2021-02-13	20.1849	19.7049
SRR14377631	2021-02-28	18.9238	18.1126
SRR14376801	2021-02-27	20.1237	18.793
SRR14376793	2021-02-28	22.1417	21.013
SRR14152404	2021-03-14	22.6547	22.1138
SRR14374544	2021-04-03	22.9283	21.2735
SRR14374787	2021-04-04	22.0635	21.1139
SRR14157412	2021-02-24	19.2796	18.8104
SRR14158264	2021-02-28	19.5799	18.5059
SRR14376767	2021-02-27	20.9739	20.229
SRR14156415	2021-02-12	18.3712	17.5766
SRR14158529	2021-03-03	23.7026	23.7383
SRR14156496	2021-02-12	15.8117	15.4691
SRR14375069	2021-04-01	19.7945	18.0169
SRR14405817	2021-03-17	23.3929	22.179
SRR14154804	2021-03-16	19.7483	19.2648
SRR14405571	2021-03-18	23.1678	21.7789
SRR14381032	2021-03-30	21.6994	20.7363
SRR14158051	2021-03-03	21.7864	20.9382
SRR14157897	2021-03-01	21.217	20.3319
SRR14152960	2021-03-15	26.841	26.5985
SRR14155839	2021-03-13	20.8241	20.4144
SRR14381075	2021-03-30	19.0826	17.6069
SRR14896580	2021-05-13	21.41	19.5975
SRR14156992	2021-02-24	26.5646	26.0181
SRR14374380	2021-03-31	19.0552	19.3524
SRR14381363	2021-03-31	22.9602	22.1224
SRR14158618	2021-03-01	20.3699	19.2594
SRR14158337	2021-03-02	18.0673	17.6761
SRR14375296	2021-03-31	21.2045	20.5818
SRR14375240	2021-04-02	25.9396	25.0175
SRR14158283	2021-03-02	23.7872	23.1514
SRR14374692	2021-04-03	18.8059	17.2161
SRR14155678	2021-03-12	19.8241	18.7544
SRR14374908	2021-04-01	17.4102	16.6428
SRR14896988	2021-05-11	24.3388	22.0081
SRR14157675	2021-02-24	18.1789	17.0464
SRR14896576	2021-05-13	27.8896	25.8196
SRR14896874	2021-05-11	22.4194	20.9156
SRR14381069	2021-03-30	16.5103	15.6019
SRR14152659	2021-03-16	22.6637	21.9565
SRR14377506	2021-02-25	23.3501	22.471
SRR14405568	2021-03-17	25.9058	25.5062
SRR14376885	2021-02-27	23.5128	22.7476
SRR14155368	2021-03-13	17.1984	15.7456
SRR14377199	2021-02-27	16.5115	15.783
SRR14374662	2021-04-01	23.8357	22.5896
SRR14155669	2021-03-12	24.0838	23.3822
SRR14896788	2021-05-12	18.4543	17.587
SRR14154693	2021-03-13	17.7576	15.2499
SRR14377065	2021-02-28	18.1896	17.0945
SRR14405791	2021-03-17	24.5659	24.1317
SRR14897262	2021-05-13	17.5119	15.4871
SRR14158600	2021-03-03	23.8211	23.2203
SRR14377715	2021-02-28	25.585	25.3104
SRR14374414	2021-04-05	17.6433	15.7673
SRR14157832	2021-03-01	20.6793	19.767
SRR14154813	2021-03-16	20.7486	19.8375
SRR14374857	2021-04-02	21.7969	18.1612
SRR14156630	2021-02-13	19.5168	18.2434
SRR14155990	2021-03-11	23.1518	22.3924
SRR14376692	2021-02-28	20.9872	20.5082
SRR14154839	2021-03-14	20.5441	19.8047
SRR14374395	2021-04-05	18.9945	18.3788
SRR14897069	2021-05-10	16.7961	15.6572
SRR14375193	2021-04-01	20.186	19.0776
SRR14405582	2021-03-18	23.6483	21.7487
SRR14377804	2021-02-26	19.7018	18.8455
SRR14405613	2021-03-18	24.9315	24.0584
SRR14158369	2021-03-03	26.2711	25.7613
SRR14157164	2021-02-24	24.07	23.351
SRR14380593	2021-03-31	23.3576	22.7481
SRR14377638	2021-02-28	24.4561	24.0595
SRR14154777	2021-03-14	17.0017	16.5746
SRR14157188	2021-02-24	19.2934	17.9793
SRR14375351	2021-04-02	25.4644	24.4408
SRR14158498	2021-03-02	17.4399	16.9497
SRR14376593	2021-02-25	27.631	26.1847
SRR14377737	2021-02-26	19.822	19.6668
SRR14156319	2021-02-12	16.1233	15.6587
SRR14405420	2021-03-15	24.3001	21.8025
SRR14156443	2021-02-13	26.6867	26.3075
SRR14152909	2021-03-14	17.8013	16.8163
SRR14154824	2021-03-14	22.0085	21.5786
SRR14157131	2021-02-24	17.4075	16.652
SRR14158183	2021-03-01	21.6128	20.8734
SRR14374563	2021-04-05	27.2519	26.571
SRR14374873	2021-04-01	25.4135	24.0246
SRR14381031	2021-03-29	15.4016	14.5989
SRR14376816	2021-02-26	22.4753	22.0691
SRR14156987	2021-02-24	22.8104	21.5808
SRR14374987	2021-04-05	18.0334	17.1918
SRR14380390	2021-03-31	20.3681	19.6893
SRR14377190	2021-02-28	19.2499	18.599
SRR14896846	2021-05-10	21.8304	19.8503
SRR14375308	2021-04-02	21.811	20.4677
SRR14156554	2021-02-12	29.0257	26.4073
SRR14380818	2021-03-30	18.5545	16.6137
SRR14375166	2021-04-01	18.2354	17.4087
SRR14380462	2021-03-30	17.7119	16.9715
SRR14897126	2021-05-13	18.3634	16.8373
SRR14152990	2021-03-14	15.6957	15.4809
SRR14375290	2021-04-02	18.9209	18.5438
SRR14154808	2021-03-15	19.3499	18.7101
SRR14155637	2021-03-12	16.7421	15.9624
SRR14158405	2021-03-03	18.3171	17.8332
SRR14381158	2021-04-01	23.5433	21.106
SRR14158034	2021-03-02	19.1636	18.8536
SRR14155334	2021-03-11	19.8153	18.6691
SRR14158569	2021-03-01	19.989	19.6068
SRR14157182	2021-02-25	21.7333	20.735
SRR14156607	2021-02-12	22.2172	21.8271
SRR14152846	2021-03-13	21.5134	20.9581
SRR14381219	2021-04-01	21.0157	19.3953
SRR14156063	2021-02-24	18.4867	17.7945
SRR14375259	2021-04-01	19.4552	18.1426
SRR14374329	2021-04-01	20.4845	19.6879
SRR14405771	2021-03-16	24.8612	23.7
SRR14375472	2021-03-31	27.7987	26.0367
SRR14897061	2021-05-10	20.7468	19.9855
SRR14405607	2021-03-17	23.9419	21.8151
SRR14155873	2021-03-12	19.1056	18.6627
SRR14374517	2021-03-31	26.8409	25.0696
SRR14155642	2021-03-12	23.4039	23.0762
SRR14896733	2021-05-12	17.2071	15.7572
SRR14375012	2021-04-05	20.5144	18.7351
SRR14405276	2021-03-18	22.5405	21.5297
SRR14380815	2021-03-30	24.7164	22.8841
SRR14896963	2021-05-11	17.3188	15.1892
SRR14154662	2021-03-16	20.6726	20.0148
SRR14156408	2021-02-13	25.8193	24.4957
SRR14155426	2021-03-13	22.7918	22.4138
SRR14156315	2021-02-11	20.9734	20.168
SRR14157083	2021-02-24	18.0089	17.3538
SRR14897161	2021-05-10	23.9291	22.0057
SRR14157527	2021-02-24	17.9788	17.3001
SRR14157001	2021-02-24	26.957	26.7647
SRR14157155	2021-02-24	18.2205	17.476
SRR14374811	2021-04-02	16.1594	14.8161
SRR14155539	2021-03-12	22.8109	21.1841
SRR14380611	2021-04-01	19.7526	19.1414
SRR14374393	2021-04-05	22.9518	20.9524
SRR14376569	2021-02-26	20.5181	19.94
SRR14375360	2021-04-02	22.6289	20.5922
SRR14157815	2021-03-01	18.2141	17.1832
SRR14157627	2021-02-24	19.235	18.6748
SRR14375303	2021-04-01	23.8176	22.6007
SRR14157079	2021-02-22	21.4159	20.2239
SRR14380867	2021-03-30	19.6281	18.5487
SRR14377662	2021-02-26	26.9665	26.565
SRR14405536	2021-03-17	24.7616	24.1716
SRR14154869	2021-03-16	20.083	19.724
SRR14377722	2021-02-27	24.8101	24.0542
SRR14152411	2021-03-12	22.2623	21.693
SRR14405588	2021-03-15	16.7797	15.6629
SRR14157934	2021-03-02	22.5553	21.5235
SRR14405434	2021-03-15	18.3404	17.9757
SRR14155305	2021-03-13	19.0537	18.7536
SRR14155388	2021-03-12	18.5262	17.9402
SRR14374624	2021-04-02	26.6181	26.1186
SRR14376807	2021-02-27	19.7532	19.2743
SRR14380411	2021-04-01	23.099	22.3326
SRR14380830	2021-03-31	21.543	20.7821
SRR14380906	2021-03-30	16.9442	16.1096
SRR14156060	2021-02-24	18.1323	17.0135
SRR14374484	2021-04-04	27.4179	26.1886
SRR14897001	2021-05-12	26.8974	25.9394
SRR14154851	2021-03-16	22.4098	21.4473
SRR14374951	2021-04-05	23.8983	23.232
SRR14897179	2021-05-14	25.9186	23.7798
SRR14155672	2021-03-12	19.4918	18.4699
SRR14897173	2021-05-14	26.1339	24.7997
SRR14897136	2021-05-12	26.8493	25.0738
SRR14155936	2021-03-12	15.0605	14.2541
SRR14156450	2021-02-13	20.4078	19.358
SRR14405217	2021-03-17	20.4228	19.8705
SRR14380736	2021-03-29	22.0466	20.4798
SRR14897279	2021-05-13	22.8665	21.7602
SRR14156980	2021-02-23	17.592	16.6908
SRR14405334	2021-03-19	23.3236	22.7763
SRR14158000	2021-02-28	24.0871	22.5899
SRR14896546	2021-05-13	27.5669	26.303
SRR14156423	2021-02-13	19.8047	17.7759
SRR14376778	2021-02-28	22.6824	21.7669
SRR14156204	2021-03-11	21.8947	21.5427
SRR14405205	2021-03-18	19.7772	18.933
SRR14896735	2021-05-11	26.71	25.5471
SRR14152942	2021-03-13	21.3494	20.4906
SRR14154862	2021-03-14	25.988	25.924
SRR14375664	2021-04-01	26.1536	25.0355
SRR14152958	2021-03-15	23.7115	23.5014
SRR14154717	2021-03-14	20.6407	20.1394
SRR14156070	2021-02-23	17.1694	16.3442
SRR14155905	2021-03-11	17.7228	16.8304
SRR14405623	2021-03-17	21.3824	20.6594
SRR14405488	2021-03-19	18.2697	17.3213
SRR14154947	2021-03-12	18.8172	18.1432
SRR14377588	2021-02-25	22.2333	21.7115
SRR14405411	2021-03-15	20.8941	19.5346
SRR14896752	2021-05-11	18.3815	17.2135
SRR14157123	2021-02-24	21.8313	21.0363
SRR14157284	2021-02-25	24.9704	24.0526
SRR14381396	2021-03-30	28.0869	26.6727
SRR14158331	2021-03-01	17.7414	17.438
SRR14157567	2021-02-25	21.6292	20.6168
SRR14377443	2021-02-27	21.2121	20.2497
SRR14157162	2021-02-24	27.6059	26.6172
SRR14152727	2021-03-15	23.525	22.8286
SRR14158312	2021-03-03	24.334	23.7748
SRR14153012	2021-03-14	24.5149	23.8362
SRR14158647	2021-02-28	17.9233	17.2546
SRR14376980	2021-03-03	16.0623	15.4395
SRR14155930	2021-03-12	25.6397	25.2207
SRR14157600	2021-02-24	26.6816	25.3393
SRR14154676	2021-03-16	17.388	15.452
SRR14156381	2021-02-13	25.6242	24.6269
SRR14897337	2021-05-10	26.9588	25.4278
SRR14375130	2021-04-01	19.1357	17.8226
SRR14381407	2021-03-30	20.9548	19.1803
SRR14374381	2021-04-05	21.7399	20.8832
SRR14375532	2021-04-01	17.2684	21.7337
SRR14374704	2021-04-03	24.3083	23.7093
SRR14158659	2021-03-03	21.29	20.5375
SRR14897290	2021-05-10	18.2108	16.9893
SRR14157237	2021-02-27	27.7198	26.3031
SRR14374676	2021-04-03	18.1488	17.5483
SRR14374947	2021-04-05	19.9851	18.7998
SRR14380415	2021-04-01	25.2821	24.468
SRR14154743	2021-03-11	20.6156	19.7561
SRR14155086	2021-03-11	18.8073	18.6599
SRR14377378	2021-03-03	16.8386	16.2121
SRR14377323	2021-02-26	17.68	17.0249
SRR14374822	2021-04-03	24.7315	23.0904
SRR14380437	2021-03-31	18.8359	17.9308
SRR14897035	2021-05-13	18.1846	17.0778
SRR14380249	2021-03-31	15.9861	14.7781
SRR14896477	2021-05-13	21.4518	20.2365
SRR14405251	2021-03-18	28.3184	26.6205
SRR14405708	2021-03-18	19.3596	18.7949
SRR14380976	2021-03-30	15.8279	14.5944
SRR14405799	2021-03-19	26.3832	26.2055
SRR14377009	2021-03-03	23.5719	23.2587
SRR14158525	2021-03-03	17.6688	17.2944
SRR14157119	2021-02-24	21.5145	20.9051
SRR14380895	2021-03-29	18.5403	17.7403
SRR14154931	2021-03-13	26.2031	25.7453
SRR14374325	2021-04-02	18.7857	17.7245
SRR14152537	2021-03-16	26.2201	25.7018
SRR14405762	2021-03-16	19.7867	18.7917
SRR14381401	2021-03-30	23.478	22.5644
SRR14375239	2021-04-01	18.6044	17.5906
SRR14375374	2021-04-02	27.5334	24.9597
SRR14405560	2021-03-18	19.2538	18.1586
SRR14380397	2021-04-01	19.6481	18.8835
SRR14157297	2021-02-22	21.7215	20.8038
SRR14374409	2021-04-03	17.3619	16.2591
SRR14156995	2021-02-24	19.756	19.3359
SRR14380487	2021-03-30	18.6218	17.5645
SRR14157621	2021-02-24	15.8295	14.8132
SRR14405304	2021-03-17	22.828	22.5332
SRR14157256	2021-02-25	16.9964	16.4417
SRR14156198	2021-03-12	18.8261	17.753
SRR14375002	2021-04-05	23.5475	22.5375
SRR14380416	2021-04-01	22.7495	21.6482
SRR14380543	2021-04-01	16.814	15.8245
SRR14157235	2021-02-24	25.3117	24.5687
SRR14381164	2021-04-01	17.6857	16.8756
SRR14405926	2021-03-17	14.7909	14.4654
SRR14158021	2021-03-02	28.1608	26.4992
SRR14896646	2021-05-13	16.4627	15.3405
SRR14374690	2021-04-03	21.8351	20.2843
SRR14152815	2021-03-14	17.1366	16.7403
SRR14158233	2021-03-03	20.0984	19.8093
SRR14405683	2021-03-18	24.5714	22.7676
SRR14374611	2021-04-02	26.8283	25.9386
SRR14157988	2021-03-03	22.6896	22.323
SRR14157878	2021-02-28	19.1212	18.5631
SRR14155670	2021-03-12	23.108	22.9359
SRR14405786	2021-03-16	27.2345	26.0443
SRR14156072	2021-02-24	22.4862	21.948
SRR14896987	2021-05-11	21.6824	20.9016
SRR14157286	2021-02-25	16.6473	15.7682
SRR14374551	2021-04-04	21.0374	19.8655
SRR14374910	2021-04-03	18.507	16.9848
SRR14155068	2021-03-15	18.8883	17.8191
SRR14377598	2021-02-27	17.9635	16.4709
SRR14375328	2021-04-04	17.8343	16.694
SRR14156461	2021-02-13	19.3736	18.8027
SRR14155609	2021-03-12	24.3898	24.6006
SRR14155825	2021-03-12	21.0919	20.5081
SRR14152668	2021-03-14	17.7504	16.6353
SRR14155196	2021-03-13	22.3125	21.7556
SRR14376800	2021-02-28	16.6768	15.8387
SRR14155261	2021-03-13	22.5099	21.786
SRR14152733	2021-03-13	26.3414	25.8205
SRR14376657	2021-02-27	17.6938	16.9092
SRR14154958	2021-03-14	18.787	18.0932
SRR14897149	2021-05-14	25.8084	23.6369
SRR14154737	2021-03-11	22.7586	21.8164
SRR14157210	2021-02-24	20.7702	20.1112
SRR14376845	2021-02-27	23.1227	22.3325
SRR14375668	2021-04-01	17.7848	15.7806
SRR14155463	2021-03-12	22.3329	21.5201
SRR14156364	2021-02-12	17.1823	16.4957
SRR14897265	2021-05-13	24.7916	23.5144
SRR14380455	2021-03-31	16.5542	14.2364
SRR14152718	2021-03-15	19.5793	19.1107
SRR14377742	2021-02-27	20.8352	20.2572
SRR14155470	2021-03-12	21.8523	21.0388
SRR14380514	2021-03-30	18.2375	16.7681
SRR14374973	2021-04-05	23.6408	22.758
SRR14155939	2021-03-12	15.7074	14.7722
SRR14380769	2021-03-31	25.3815	23.7326
SRR14376712	2021-02-27	22.7241	22.2039
SRR14381001	2021-04-01	22.7216	20.6877
SRR14374621	2021-04-02	24.0515	23.7506
SRR14155854	2021-03-10	25.5258	25.2642
SRR14155535	2021-03-13	18.4528	15.9761
SRR14154775	2021-03-14	21.4039	20.4947
SRR14152641	2021-03-16	18.7489	18.066
SRR14376978	2021-03-03	15.8752	14.7406
SRR14152483	2021-03-13	22.6032	21.3555
SRR14380938	2021-04-01	22.6925	21.9775
SRR14377553	2021-02-27	27.2144	26.0122
SRR14377301	2021-02-26	17.8161	17.4412
SRR14155217	2021-03-16	20.7784	20.255
SRR14152716	2021-03-15	16.8351	15.4656
SRR14152645	2021-03-16	17.4602	17.1182
SRR14376987	2021-03-03	24.6076	22.7856
SRR14156069	2021-03-10	25.1637	24.1997
SRR14896879	2021-05-11	25.6789	24.6641
SRR14158307	2021-03-01	26.7826	25.8318
SRR14380377	2021-03-31	22.7383	22.0119
SRR14380333	2021-03-31	22.8622	21.3491
SRR14374619	2021-04-02	18.5414	16.4186
SRR14896926	2021-05-11	17.8864	16.8198
SRR14155996	2021-03-10	24.1107	23.6399
SRR14896888	2021-05-11	18.4157	17.84
SRR14158041	2021-03-02	21.8351	19.7416
SRR14155338	2021-03-12	21.0928	20.9575
SRR14376574	2021-02-26	18.7508	18.2164
SRR14380630	2021-03-31	14.983	13.8375
SRR14157349	2021-02-24	20.9047	19.6129
SRR14157313	2021-02-23	26.2571	25.6756
SRR14376828	2021-02-26	21.1333	20.5136
SRR14381409	2021-03-30	25.6877	24.2942
SRR14155004	2021-03-16	26.2371	24.7768
SRR14157125	2021-02-24	19.1171	18.2852
SRR14155940	2021-03-12	18.4253	16.6341
SRR14897207	2021-05-12	19.0878	18.3863
SRR14158080	2021-02-25	21.7826	21.5156
SRR14896698	2021-05-13	27.1051	25.8794
SRR14896779	2021-05-12	21.8396	19.5883
SRR14375341	2021-03-31	20.6572	19.719
SRR14155380	2021-03-13	20.3328	19.6095
SRR14405691	2021-03-18	27.4521	26.2038
SRR14155034	2021-03-14	15.6466	14.8402
SRR14381331	2021-04-01	15.1579	12.8399
SRR14158297	2021-02-28	23.0086	22.18
SRR14381094	2021-04-01	22.7555	22.1651
SRR14380786	2021-03-30	25.8345	25.1052
SRR14156272	2021-02-13	23.819	22.9091
SRR14156459	2021-02-12	18.3268	17.6327
SRR14380748	2021-03-30	19.765	18.7488
SRR14375339	2021-04-01	14.814	13.8046
SRR14380857	2021-03-30	17.752	16.3746
SRR14156637	2021-02-11	24.7872	23.7461
SRR14152939	2021-03-13	17.9148	16.3069
SRR14405392	2021-03-18	23.9994	22.9838
SRR14375463	2021-04-01	26.0507	25.4361
SRR14376901	2021-02-27	17.752	16.9085
SRR14154752	2021-03-14	20.7635	20.2735
SRR14374840	2021-04-02	24.7976	23.4377
SRR14896722	2021-05-14	20.2208	18.4983
SRR14155141	2021-03-14	20.6393	20.2006
SRR14897273	2021-05-14	22.7826	20.5718
SRR14380376	2021-03-31	21.8248	20.48
SRR14158637	2021-03-02	18.1361	16.6005
SRR14156237	2021-03-12	20.1811	18.4628
SRR14158372	2021-03-03	22.3826	21.8185
SRR14405551	2021-03-17	25.6513	24.9746
SRR14156197	2021-03-12	19.6603	18.7847
SRR14375117	2021-04-01	18.6691	18.0261
SRR14155307	2021-03-13	16.4285	16.1766
SRR14380332	2021-04-01	20.3342	18.7203
SRR14154998	2021-03-15	26.827	26.8939
SRR14377747	2021-02-27	17.8371	16.8121
SRR14157785	2021-03-01	19.9909	18.6077
SRR14896922	2021-05-11	25.2532	23.7488
SRR14158216	2021-03-01	25.6326	24.7903
SRR14374374	2021-03-31	18.3429	16.7899
SRR14155591	2021-03-13	20.7574	19.823
SRR14157159	2021-02-24	21.7157	21.1858
SRR14896825	2021-05-13	21.1932	20.3577
SRR14380705	2021-03-31	24.7117	23.512
SRR14155198	2021-03-13	24.8717	23.7527
SRR14377247	2021-03-01	26.6023	25.7173
SRR14375116	2021-04-03	17.6665	17.0046
SRR14374630	2021-04-02	16.4563	15.0536
SRR14158046	2021-03-01	21.6589	21.2169
SRR14156102	2021-03-10	23.1956	22.9454
SRR14375400	2021-04-01	20.0863	19.2294
SRR14158648	2021-03-03	26.5114	25.5606
SRR14157789	2021-03-01	22.7571	21.9411
SRR14405672	2021-03-15	22.2693	22.2854
SRR14155219	2021-03-16	23.2033	21.8989
SRR14380581	2021-03-31	14.8083	14.3163
SRR14405245	2021-03-17	22.7554	21.9853
SRR14380800	2021-03-30	26.5307	25.8155
SRR14380890	2021-03-30	18.8625	17.6444
SRR14896838	2021-05-10	22.3917	21.3106
SRR14405353	2021-03-17	18.6251	18.1357
SRR14377501	2021-02-26	17.536	15.6558
SRR14157493	2021-02-24	24.495	23.5421
SRR14152794	2021-03-14	17.7977	17.3886
SRR14156584	2021-02-12	21.7504	21.3784
SRR14897191	2021-05-15	23.4181	22.6261
SRR14380910	2021-03-30	22.4253	21.2004
SRR14375312	2021-04-02	16.7455	16.0237
SRR14158157	2021-02-28	15.7834	15.1897
SRR14377251	2021-02-27	26.7338	25.7429
SRR14375380	2021-04-02	22.3521	19.9817
SRR14375038	2021-04-01	18.0579	23.0113
SRR14380986	2021-04-01	15.6451	14.3917
SRR14156356	2021-02-13	17.9268	17.2495
SRR14155080	2021-03-14	18.613	18.2497
SRR14380814	2021-03-30	23.6548	22.7744
SRR14375462	2021-03-31	24.8678	24.3075
SRR14154901	2021-03-14	18.408	16.9897
SRR14380536	2021-04-01	18.8632	17.4409
SRR14381314	2021-03-31	23.6252	22.317
SRR14376681	2021-02-28	24.4956	23.9288
SRR14377214	2021-02-28	23.7671	23.4316
SRR14156551	2021-02-12	18.5961	17.9017
SRR14375140	2021-04-01	22.0439	21.0618
SRR14375288	2021-04-01	20.8736	19.9494
SRR14897093	2021-05-10	27.8063	25.8511
SRR14377374	2021-02-27	22.8184	21.8559
SRR14154760	2021-03-11	18.8286	18.5653
SRR14158202	2021-03-01	15.4292	14.6874
SRR14896765	2021-05-11	19.8202	18.8522
SRR14375371	2021-04-02	18.8081	17.6065
SRR14158512	2021-03-03	20.4535	19.7856
SRR14156420	2021-02-12	25.1207	24.0708
SRR14154668	2021-03-13	17.9534	16.7943
SRR14155100	2021-03-13	20.9879	20.2712
SRR14152609	2021-03-15	18.4956	17.994
SRR14154779	2021-03-14	18.9751	18.4407
SRR14381242	2021-04-01	19.7679	18.4551
SRR14405649	2021-03-17	22.6414	21.6492
SRR14157530	2021-02-25	20.7096	18.2888
SRR14405513	2021-03-18	28.8323	26.6747
SRR14157868	2021-03-03	17.2503	16.6133
SRR14152693	2021-03-14	16.7963	15.2944
SRR14376732	2021-02-27	19.6124	18.9497
SRR14152799	2021-03-13	20.0916	19.7254
SRR14405531	2021-03-17	23.8289	23.1422
SRR14897019	2021-05-10	26.9282	24.5648
SRR14377763	2021-02-25	20.5593	20.097
SRR14157646	2021-02-25	27.4017	26.3455
SRR14897072	2021-05-10	21.3571	20.245
SRR14380750	2021-03-30	23.5095	22.3249
SRR14155442	2021-03-12	26.7946	26.0023
SRR14154881	2021-03-14	24.2339	22.9409
SRR14405885	2021-03-15	19.9251	19.2907
SRR14157623	2021-02-24	26.2031	25.6489
SRR14154675	2021-03-11	17.5877	16.3448
SRR14158139	2021-03-01	25.7067	24.8127
SRR14405770	2021-03-16	19.2648	17.5374
SRR14155502	2021-03-10	20.8382	18.9606
SRR14375319	2021-04-02	18.0685	16.7704
SRR14374366	2021-04-01	23.2045	22.324
SRR14157178	2021-02-24	22.0453	20.926
SRR14374570	2021-04-02	17.7907	17.0155
SRR14152447	2021-03-15	22.1301	21.7033
SRR14380962	2021-03-31	20.3672	19.2675
SRR14897316	2021-05-07	24.4624	23.4883
SRR14405464	2021-03-19	26.1682	25.4231
SRR14897201	2021-05-10	26.3006	25.608
SRR14374808	2021-04-05	23.5684	22.3333
SRR14156200	2021-03-11	21.7933	21.6496
SRR14376607	2021-02-25	25.7374	24.7405
SRR14405711	2021-03-18	22.8073	22.2531
SRR14154945	2021-03-13	21.2824	20.2637
SRR14405293	2021-03-17	19.1376	18.1111
SRR14157981	2021-03-02	22.2336	21.2654
SRR14897152	2021-05-14	22.0503	20.7254
SRR14375505	2021-04-01	18.4517	17.2767
SRR14157205	2021-02-24	20.9577	20.3897
SRR14158277	2021-03-01	23.8201	23.2464
SRR14157426	2021-02-24	25.8771	25.6913
SRR14374835	2021-04-05	14.8281	13.5061
SRR14157418	2021-02-24	16.8256	16.0694
SRR14156363	2021-02-12	19.0963	16.8471
SRR14155135	2021-03-15	20.2259	19.6983
SRR14152566	2021-03-15	19.7027	18.9011
SRR14375322	2021-04-02	19.8011	19.0034
SRR14154670	2021-03-14	17.5163	16.8157
SRR14152652	2021-03-16	20.5733	19.3917
SRR14405916	2021-03-17	20.7518	20.2011
SRR14377591	2021-02-25	17.4891	16.5283
SRR14156464	2021-02-13	23.8285	23.1892
SRR14405235	2021-03-17	21.4882	20.3517
SRR14381059	2021-03-30	20.821	19.501
SRR14380485	2021-03-30	27.7359	26.2011
SRR14152459	2021-03-15	27.2598	25.8796
SRR14153090	2021-03-15	16.9246	16.5433
SRR14156531	2021-02-12	18.2955	16.8307
SRR14376791	2021-02-28	19.3474	18.0863
SRR14405704	2021-03-18	21.4361	20.9242
SRR14896673	2021-05-12	21.408	20.2774
SRR14375347	2021-03-31	24.8204	23.2539
SRR14374909	2021-04-03	23.5851	22.7925
SRR14375041	2021-04-01	19.1244	17.7871
SRR14374752	2021-04-01	19.6948	18.5615
SRR14154653	2021-03-13	20.4107	19.633
SRR14152913	2021-03-13	18.2485	17.2368
SRR14405838	2021-03-17	19.7833	19.2764
SRR14374938	2021-04-05	14.6947	13.8281
SRR14375520	2021-04-01	21.9261	20.2593
SRR14375293	2021-03-31	25.1925	24.3703
SRR14377237	2021-02-28	21.443	20.7033
SRR14155454	2021-03-12	22.3599	21.9742
SRR14377083	2021-02-28	20.4464	17.839
SRR14155274	2021-03-16	24.2046	23.0687
SRR14152636	2021-03-16	20.7129	19.6982
SRR14381320	2021-03-31	13.5614	12.7497
SRR14896871	2021-05-11	20.0178	18.0341
SRR14374641	2021-03-31	24.1137	23.1644
SRR14896933	2021-05-12	21.7461	20.0664
SRR14156294	2021-02-11	20.33	19.819
SRR14376603	2021-02-25	20.7532	20.2569
SRR14157471	2021-02-24	18.5191	16.8651
SRR14154699	2021-03-13	19.6524	18.8029
SRR14374953	2021-04-05	18.8336	17.7821
SRR14376973	2021-03-03	16.4915	15.8126
SRR14152908	2021-03-14	17.7692	16.7339
SRR14155549	2021-03-10	22.0683	21.7108
SRR14155095	2021-03-13	21.7745	21.419
SRR14897030	2021-05-13	24.6624	22.7699
SRR14157667	2021-02-24	25.6808	24.6783
SRR14155955	2021-03-12	21.0312	19.431
SRR14158087	2021-03-03	19.4081	18.7956
SRR14896542	2021-05-13	20.7383	19.0793
SRR14152817	2021-03-14	19.1721	18.5037
SRR14897366	2021-05-11	27.3453	25.2187
SRR14405777	2021-03-16	21.5503	20.1328
SRR14157491	2021-02-24	26.2174	25.4121
SRR14380726	2021-03-29	20.3437	18.6835
SRR14374470	2021-04-01	23.2693	22.4981
SRR14377307	2021-02-26	22.6349	21.4313
SRR14374922	2021-04-05	23.794	23.0102
SRR14896639	2021-05-13	21.42	19.8375
SRR14376842	2021-02-28	20.4429	19.9721
SRR14381230	2021-04-01	26.4134	25.6961
SRR14380542	2021-03-31	19.32	18.1333
SRR14377254	2021-02-27	21.2051	20.3413
SRR14155397	2021-03-12	25.8265	25.6026
SRR14157025	2021-02-24	24.2926	24.0355
SRR14405338	2021-03-19	26.0255	25.198
SRR14405900	2021-03-15	17.2373	16.4677
SRR14155737	2021-03-10	24.9966	24.7124
SRR14158351	2021-03-01	26.2352	25.1326
SRR14155892	2021-03-11	18.2881	16.7957
SRR14375234	2021-04-02	19.7494	18.745
SRR14896684	2021-05-13	26.5312	25.6746
SRR14156553	2021-02-12	25.6662	25.2115
SRR14157113	2021-02-21	24.0317	23.2044
SRR14158698	2021-03-02	23.9544	23.626
SRR14156366	2021-02-12	22.4951	21.2351
SRR14158105	2021-03-03	18.4667	18.1467
SRR14377765	2021-02-25	22.6678	21.5453
SRR14157883	2021-03-03	17.6819	17.1161
SRR14897368	2021-05-14	20.8812	19.53
SRR14157047	2021-02-23	24.7663	23.61
SRR14155886	2021-03-11	17.5784	16.7418
SRR14380354	2021-03-31	18.6758	17.8112
SRR14375253	2021-04-01	24.7547	24.049
SRR14155964	2021-03-13	26.9722	25.8978
SRR14374819	2021-04-02	15.8674	15.015
SRR14158244	2021-03-01	26.935	25.8969
SRR14157403	2021-02-23	20.4118	19.4496
SRR14152952	2021-03-15	17.8182	17.2158
SRR14157608	2021-02-24	27.2304	26.4538
SRR14155234	2021-03-12	21.3701	20.2557
SRR14157347	2021-02-24	17.0443	16.5574
SRR14380662	2021-04-01	19.9491	18.6002
SRR14158259	2021-02-28	26.8388	24.672
SRR14374610	2021-04-02	21.8403	20.4603
SRR14405689	2021-03-18	18.3994	16.8306
SRR14376774	2021-02-28	26.6103	25.943
SRR14374468	2021-03-31	20.8988	20.3772
SRR14157579	2021-02-24	25.6574	24.7573
SRR14896830	2021-05-12	25.1144	24.268
SRR14377386	2021-03-02	21.7925	21.4189
SRR14377090	2021-03-03	26.456	24.9976
SRR14405352	2021-03-17	24.3858	23.8224
SRR14381139	2021-04-01	17.317	15.5444
SRR14156320	2021-02-13	21.8391	21.5182
SRR14153057	2021-03-15	25.8786	24.534
SRR14374681	2021-04-04	16.7108	15.5137
SRR14157120	2021-02-24	20.2193	19.4133
SRR14377797	2021-02-26	22.8485	22.0008
SRR14155566	2021-03-10	16.7208	16.0023
SRR14155365	2021-03-13	19.2083	18.6691
SRR14376690	2021-02-28	24.7921	23.6102
SRR14157202	2021-02-24	20.9588	20.485
SRR14377525	2021-02-26	24.4002	23.4662
SRR14375119	2021-04-01	26.772	26.1598
SRR14155099	2021-03-13	17.7571	16.4341
SRR14156533	2021-02-12	25.2867	23.3172
SRR14154961	2021-03-12	16.3681	15.2687
SRR14376976	2021-03-03	20.3258	20.0666
SRR14155703	2021-03-11	18.6587	18.2016
SRR14374514	2021-03-31	22.2444	21.2962
SRR14377126	2021-02-27	18.7406	17.8187
SRR14157550	2021-02-24	20.8323	19.9891
SRR14157473	2021-02-12	16.3752	15.7511
SRR14375333	2021-04-05	20.7972	20.1553
SRR14380445	2021-03-30	24.7803	22.8395
SRR14156078	2021-03-11	16.0085	15.6465
SRR14376932	2021-02-26	22.5776	21.6295
SRR14156404	2021-02-11	17.5274	17.2153
SRR14374651	2021-03-31	23.1022	22.3626
SRR14380454	2021-03-31	21.1532	19.7497
SRR14897123	2021-05-13	23.0153	21.8381
SRR14374487	2021-04-03	20.4979	18.3199
SRR14376570	2021-02-26	19.4854	17.9827
SRR14375054	2021-04-01	23.3466	22.7601
SRR14375432	2021-04-01	21.9684	21.1894
SRR14405238	2021-03-17	23.364	23.1142
SRR14155258	2021-03-12	23.9781	22.8308
SRR14158631	2021-03-01	25.582	24.8355
SRR14155745	2021-03-10	20.946	20.6918
SRR14896660	2021-05-13	21.4478	20.2773
SRR14896946	2021-05-13	18.1015	16.1887
SRR14158603	2021-03-03	22.1635	20.3022
SRR14158408	2021-03-03	21.5871	19.786
SRR14405523	2021-03-17	23.1521	22.5597
SRR14377235	2021-02-28	23.6004	22.781
SRR14375078	2021-04-01	17.799	16.3902
SRR14381266	2021-04-01	21.2629	19.8402
SRR14152955	2021-03-15	18.4886	17.8832
SRR14405365	2021-03-15	27.3755	26.208
SRR14155818	2021-03-12	22.3537	21.7052
SRR14377788	2021-02-26	25.5752	24.4437
SRR14153092	2021-03-15	19.3135	18.8437
SRR14157790	2021-03-01	18.3377	16.525
SRR14157905	2021-02-28	18.8168	18.1044
SRR14377445	2021-02-27	19.1495	18.5723
SRR14154754	2021-03-14	18.2136	17.7935
SRR14156478	2021-02-13	19.7751	18.9652
SRR14380610	2021-04-01	25.5561	25.0027
SRR14155731	2021-03-10	25.9639	26.2046
SRR14405818	2021-03-17	26.8972	26.3774
SRR14381079	2021-03-30	18.8227	17.7542
SRR14155945	2021-03-12	18.5246	16.7946
SRR14897090	2021-05-10	22.6448	20.1506
SRR14896966	2021-05-11	23.7565	21.6242
SRR14405270	2021-03-18	20.6653	20.3261
SRR14157948	2021-03-01	17.0112	16.556
SRR14158356	2021-03-01	21.917	21.0899
SRR14152784	2021-03-15	20.0071	19.6344
SRR14375634	2021-04-01	27.5267	26.2999
SRR14157643	2021-02-26	17.7974	17.0253
SRR14896766	2021-05-11	24.9438	22.8325
SRR14375262	2021-04-02	23.6888	22.8034
SRR14381292	2021-03-30	16.6121	15.8278
SRR14155746	2021-03-12	19.7811	19.4949
SRR14375358	2021-04-02	22.4018	19.9189
SRR14377498	2021-02-26	24.5469	22.3109
SRR14157484	2021-02-26	23.989	23.3842
SRR14158558	2021-03-03	17.129	16.7995
SRR14380569	2021-04-01	18.7526	17.9193
SRR14380998	2021-04-01	22.1944	19.8872
SRR14405899	2021-03-15	24.1638	23.7599
SRR14158395	2021-03-03	23.1244	22.8336
SRR14375651	2021-04-01	19.5068	17.9914
SRR14157447	2021-02-24	23.3611	22.2424
SRR14380659	2021-04-01	24.9271	23.7705
SRR14158596	2021-03-03	18.1321	17.3058
SRR14380349	2021-03-31	24.0556	23.479
SRR14152600	2021-03-16	22.6608	21.7444
SRR14377583	2021-02-25	20.0985	19.1859
SRR14158336	2021-03-03	16.6763	16.2255
SRR14380873	2021-04-01	16.1813	14.3043
SRR14157004	2021-02-23	19.8881	18.6139
SRR14152512	2021-03-14	20.0293	18.1172
SRR14375094	2021-04-03	21.4958	19.7383
SRR14152551	2021-03-16	19.4597	18.1004
SRR14374825	2021-04-02	27.3617	26.3086
SRR14377511	2021-02-26	21.3754	20.8984
SRR14405497	2021-03-17	20.8192	20.1153
SRR14380482	2021-03-30	26.8568	25.7991
SRR14155619	2021-03-12	18.2386	16.3554
SRR14155314	2021-03-13	18.3413	17.7767
SRR14896668	2021-05-13	19.1565	18.3606
SRR14896650	2021-05-12	25.5181	24.2736
SRR14896984	2021-05-11	18.1299	14.7384
SRR14896475	2021-05-13	17.3958	15.6754
SRR14152992	2021-03-14	20.9475	20.4733
SRR14896793	2021-05-12	22.7774	20.8303
SRR14155440	2021-03-12	17.3526	16.5381
SRR14380638	2021-03-31	27.6761	25.7737
SRR14375237	2021-04-03	24.4979	23.8084
SRR14157307	2021-02-23	23.2896	22.7303
SRR14380805	2021-03-30	28.7	26.0097
SRR14405618	2021-03-17	21.6807	20.8907
SRR14405404	2021-03-18	17.8013	17.2732
SRR14157841	2021-02-28	18.9324	18.4823
SRR14405366	2021-03-15	23.4323	22.981
SRR14158085	2021-03-01	25.0388	24.7048
SRR14376990	2021-03-03	19.0141	18.7636
SRR14375065	2021-04-01	25.7845	24.0302
SRR14897297	2021-05-10	21.4903	19.7794
SRR14156031	2021-03-12	18.7387	17.8487
SRR14158454	2021-03-03	18.6224	17.1042
SRR14374504	2021-04-04	20.8966	19.6163
SRR14157415	2021-02-24	25.5405	25.1018
SRR14380563	2021-04-01	28.0665	26.7672
SRR14376934	2021-02-26	16.5683	15.8849
SRR14156988	2021-02-24	19.8221	17.2262
SRR14155228	2021-03-13	26.0524	25.1485
SRR14897169	2021-05-14	16.3128	14.2965
SRR14154794	2021-03-16	14.8672	14.4901
SRR14896943	2021-05-12	26.7597	24.7596
SRR14374803	2021-04-05	25.5037	24.5697
SRR14376700	2021-02-28	22.5105	20.5061
SRR14155153	2021-03-12	17.5973	16.8225
SRR14375602	2021-04-01	27.5101	25.1433
SRR14374782	2021-04-04	23.736	22.6693
SRR14156634	2021-02-13	20.8188	20.555
SRR14157226	2021-02-24	15.7521	14.6808
SRR14376941	2021-02-25	21.8444	21.0172
SRR14374837	2021-04-02	17.336	16.5411
SRR14158210	2021-03-01	22.6137	21.8526
SRR14157593	2021-02-25	19.6701	19.061
SRR14381058	2021-03-30	22.3721	21.5243
SRR14155548	2021-03-10	24.3272	23.221
SRR14155970	2021-03-11	19.1598	18.0719
SRR14897058	2021-05-10	27.6442	26.2787
SRR14405788	2021-03-15	17.7561	17.4433
SRR14157296	2021-02-23	26.2047	25.8386
SRR14380425	2021-04-01	16.9185	15.0287
SRR14897253	2021-05-13	26.3455	25.0329
SRR14152961	2021-03-15	24.6586	23.9135
SRR14156410	2021-02-13	19.5415	19.1893
SRR14405837	2021-03-17	16.7192	16.1543
SRR14405722	2021-03-18	17.6093	16.676
SRR14157860	2021-03-03	22.5103	21.9894
SRR14376812	2021-02-26	19.8605	19.399
SRR14154858	2021-03-16	22.7841	22.3024
SRR14157241	2021-02-26	17.5858	16.7686
SRR14155608	2021-03-12	24.1878	22.2312
SRR14381104	2021-03-30	24.977	22.7791
SRR14374865	2021-04-01	20.129	19.1871
SRR14156302	2021-02-13	26.6151	25.798
SRR14155411	2021-03-12	21.382	21.7676
SRR14155092	2021-03-13	25.7954	24.5554
SRR14374901	2021-04-02	24.8322	23.8468
SRR14374511	2021-03-31	19.0939	17.8111
SRR14157231	2021-02-24	16.8104	15.381
SRR14156071	2021-02-24	19.6678	19.0056
SRR14376873	2021-02-27	26.2565	25.623
SRR14157844	2021-03-01	21.8374	21.4179
SRR14405740	2021-03-18	21.2807	20.7729
SRR14157432	2021-02-24	24.4917	23.8802
SRR14155299	2021-03-13	20.0496	19.326
SRR14375470	2021-03-31	16.7778	16.1793
SRR14156418	2021-02-13	17.1663	15.8366
SRR14374845	2021-04-02	22.3937	21.6609
SRR14897333	2021-05-10	22.5485	20.6319
SRR14153046	2021-03-13	28.261	25.3054
SRR14377003	2021-03-03	20.7608	20.6026
SRR14154833	2021-03-14	24.3345	23.3253
SRR14152596	2021-03-13	17.7771	16.9169
SRR14377129	2021-02-27	19.7531	19.2961
SRR14375231	2021-04-02	23.8105	22.9097
SRR14376608	2021-02-25	18.8196	18.2327
SRR14158431	2021-03-03	23.7437	22.2158
SRR14381052	2021-03-31	25.2695	24.1622
SRR14380443	2021-03-31	22.7984	22.0029
SRR14896562	2021-05-13	25.631	24.3981
SRR14377343	2021-02-26	25.7152	22.7848
SRR14155250	2021-03-12	20.6126	19.9055
SRR14376823	2021-02-27	16.2944	15.4401
SRR14158332	2021-03-01	21.7163	20.9166
SRR14156532	2021-02-12	19.39	18.7415
SRR14155422	2021-03-13	21.8356	21.5798
SRR14156984	2021-02-24	26.2787	24.8362
SRR14153100	2021-03-15	18.2791	17.4656
SRR14897342	2021-05-10	26.8733	25.7703
SRR14374601	2021-04-01	22.7571	21.8491
SRR14158639	2021-03-03	21.8137	20.8047
SRR14380666	2021-04-01	16.7821	15.8998
SRR14158018	2021-03-02	19.1851	18.175
SRR14154835	2021-03-14	19.8097	17.3807
SRR14376912	2021-02-27	16.6697	15.818
SRR14897375	2021-05-13	26.3013	25.2195
SRR14154856	2021-03-16	24.2406	23.5827
SRR14152656	2021-03-16	22.8588	21.3818
SRR14375503	2021-04-01	20.3174	18.0001
SRR14156205	2021-03-11	26.8055	25.6717
SRR14380519	2021-03-30	17.4249	15.5242
SRR14374749	2021-04-01	26.9356	26.3248
SRR14157534	2021-02-24	26.9967	26.1547
SRR14156259	2021-03-11	16.1934	15.3076
SRR14158365	2021-03-01	24.5805	23.9814
SRR14374631	2021-04-02	23.6486	22.1033
SRR14152395	2021-03-15	19.6076	18.419
SRR14377355	2021-03-01	27.2889	25.9925
SRR14377671	2021-02-26	18.5207	17.7682
SRR14156248	2021-03-10	17.3682	16.892
SRR14897167	2021-05-14	21.3752	19.9001
SRR14377341	2021-02-26	20.3696	19.7547
SRR14155899	2021-03-11	20.2257	19.078
SRR14152993	2021-03-14	26.8011	26.4851
SRR14158206	2021-03-01	20.0068	18.1041
SRR14405342	2021-03-19	19.6641	17.7341
SRR14381310	2021-03-31	22.0827	19.8391
SRR14376836	2021-02-28	22.6768	22.0137
SRR14380392	2021-03-31	24.0045	23.4356
SRR14376794	2021-02-28	24.2834	23.3618
SRR14896488	2021-05-11	22.1231	20.9951
SRR14156277	2021-02-14	17.3165	16.5198
SRR14381005	2021-03-31	20.0337	18.8279
SRR14152883	2021-03-15	18.8283	17.6829
SRR14157985	2021-03-03	21.806	21.2335
SRR14374718	2021-04-03	24.5464	23.8109
SRR14375425	2021-04-03	21.5807	20.7088
SRR14158493	2021-03-02	26.8208	26.2929
SRR14380785	2021-03-30	17.8245	17.1465
SRR14155114	2021-03-12	17.7051	17.2523
SRR14155098	2021-03-12	16.8062	16.1634
SRR14381285	2021-03-30	24.6928	22.7609
SRR14155312	2021-03-13	23.7112	23.6694
SRR14374534	2021-03-31	22.3105	20.5231
SRR14377017	2021-03-03	18.871	18.1294
SRR14896607	2021-05-13	21.2682	20.0442
SRR14381116	2021-03-31	19.3203	17.592
SRR14405417	2021-03-15	23.6178	23.3533
SRR14155166	2021-03-12	16.7939	16.3456
SRR14157289	2021-02-24	17.458	15.3758
SRR14375157	2021-04-01	26.5228	25.9508
SRR14152522	2021-03-14	18.6707	18.024
SRR14157251	2021-02-26	26.7451	26.3097
SRR14896468	2021-05-13	20.7812	19.7717
SRR14156067	2021-02-23	21.8158	21.0939
SRR14380579	2021-04-01	18.0688	16.7717
SRR14157488	2021-02-27	18.1434	17.3614
SRR14155778	2021-03-11	17.9997	17.3564
SRR14896841	2021-05-10	26.818	25.6921
SRR14156615	2021-02-12	22.4769	21.7818
SRR14375204	2021-04-01	19.7975	19.697
SRR14152651	2021-03-16	21.8449	20.7519
SRR14158684	2021-03-02	22.7016	21.4513
SRR14153009	2021-03-14	22.9036	22.6126
SRR14156133	2021-03-11	21.7356	20.818
SRR14377220	2021-02-28	26.9349	25.9865
SRR14375575	2021-03-31	27.9607	26.4847
SRR14157339	2021-02-24	20.7071	19.8761
SRR14155969	2021-03-11	18.6863	18.1217
SRR14156258	2021-03-10	17.6027	17.1784
SRR14158490	2021-03-02	25.4583	24.818
SRR14374643	2021-03-31	20.5498	17.7261
SRR14381243	2021-04-01	22.6499	20.7682
SRR14377810	2021-02-26	17.714	16.9287
SRR14155677	2021-03-12	27.157	26.135
SRR14405471	2021-03-18	24.1694	23.7019
SRR14380503	2021-03-31	23.3384	21.6612
SRR14897175	2021-05-14	20.6502	19.5677
SRR14376953	2021-02-26	27.7959	25.0427
SRR14377693	2021-02-27	21.4045	20.5917
SRR14153007	2021-03-13	25.5333	24.709
SRR14381117	2021-04-02	19.821	19.3853
SRR14158677	2021-03-01	17.7862	16.1108
SRR14155070	2021-03-15	22.8634	22.5446
SRR14375013	2021-04-05	19.6361	18.3322
SRR14155763	2021-02-22	23.9471	22.9251
SRR14375346	2021-03-31	24.4565	23.5634
SRR14156270	2021-02-12	18.8048	18.4798
SRR14377345	2021-03-01	17.8848	16.6988
SRR14152816	2021-03-13	23.7887	23.7405
SRR14154825	2021-03-11	18.2243	17.964
SRR14374735	2021-04-01	25.5399	23.5837
SRR14157220	2021-02-24	18.826	18.203
SRR14158094	2021-03-03	26.7798	26.9286
SRR14152807	2021-03-15	26.6214	25.9721
SRR14405690	2021-03-18	19.7447	18.9376
SRR14376706	2021-02-27	18.9485	17.78
SRR14158073	2021-03-02	21.7892	21.3126
SRR14155843	2021-03-11	19.4789	18.5471
SRR14405375	2021-03-14	19.7395	19.6342
SRR14380605	2021-04-01	18.1933	17.7975
SRR14377316	2021-02-26	25.2476	24.6867
SRR14152745	2021-03-13	26.8755	26.5118
SRR14380363	2021-03-30	21.8344	20.8255
SRR14155375	2021-03-13	17.3956	16.8256
SRR14376668	2021-02-27	21.3092	20.5314
SRR14896640	2021-05-13	28.3773	26.6072
SRR14405893	2021-03-15	18.5271	17.9367
SRR14405228	2021-03-17	22.0677	21.7445
SRR14154827	2021-03-14	20.6138	19.7572
SRR14157281	2021-02-27	20.5108	19.8076
SRR14157097	2021-02-22	19.7695	18.6235
SRR14377418	2021-02-27	21.1557	20.2551
SRR14380915	2021-03-30	15.7962	15.0777
SRR14155285	2021-03-11	18.42	17.8601
SRR14375487	2021-04-03	19.9633	18.2615
SRR14380380	2021-03-31	19.2768	17.8646
SRR14155435	2021-03-12	22.7783	21.7617
SRR14375488	2021-04-03	19.28	18.3646
SRR14375134	2021-04-01	24.6816	23.7495
SRR14376699	2021-02-28	27.0266	26.4236
SRR14155113	2021-03-14	13.7202	12.5953
SRR14405578	2021-03-18	18.092	17.8394
SRR14157664	2021-02-22	24.7564	23.8339
SRR14154890	2021-03-14	15.8395	14.7893
SRR14157121	2021-02-22	22.3418	20.5693
SRR14152547	2021-03-16	19.0222	17.9788
SRR14377284	2021-02-26	17.8789	17.395
SRR14155220	2021-03-16	23.514	21.8299
SRR14154831	2021-03-14	16.1346	15.3386
SRR14158685	2021-03-02	21.4608	20.7271
SRR14155233	2021-03-12	22.3433	21.3141
SRR14897018	2021-05-10	15.8681	13.7726
SRR14380979	2021-03-30	17.2077	16.3352
SRR14377485	2021-02-26	26.3751	25.8142
SRR14375669	2021-04-01	20.7948	20.0753
SRR14897310	2021-05-10	19.7932	18.4411
SRR14381248	2021-04-01	18.7907	17.2771
SRR14153077	2021-03-15	21.4308	21.0211
SRR14156592	2021-02-11	24.107	23.3167
SRR14152706	2021-03-15	16.7592	14.8227
SRR14374721	2021-04-03	17.0058	16.3662
SRR14158350	2021-03-01	22.7958	22.1066
SRR14374648	2021-03-31	20.9347	20.0749
SRR14381286	2021-03-30	16.7768	15.3621
SRR14405807	2021-03-19	28.9816	28.4579
SRR14377578	2021-02-25	27.3798	25.6972
SRR14381324	2021-03-31	22.5072	21.4787
SRR14375189	2021-04-01	26.8626	25.6411
SRR14155508	2021-03-12	19.2022	18.5658
SRR14896545	2021-05-13	24.3104	22.6139
SRR14155656	2021-03-12	16.7815	16.0664
SRR14897080	2021-05-10	24.7015	23.8187
SRR14156560	2021-02-12	18.6597	17.8167
SRR14155292	2021-03-11	17.9489	17.5356
SRR14377309	2021-02-26	22.6665	22.6803
SRR14156997	2021-02-24	19.6059	18.722
SRR14156407	2021-02-12	26.3307	25.9329
SRR14152860	2021-03-15	26.0626	26.096
SRR14896891	2021-05-11	21.795	20.2611
SRR14405207	2021-03-18	25.6309	24.5957
SRR14380837	2021-03-31	24.8096	23.7785
SRR14152775	2021-03-15	21.4277	20.7815
SRR14380588	2021-03-31	23.7563	21.8144
SRR14897184	2021-05-14	23.4026	22.424
SRR14380674	2021-04-01	18.8757	18.1363
SRR14377335	2021-02-26	20.7725	19.7962
SRR14158570	2021-03-01	18.5786	17.9075
SRR14897140	2021-05-14	18.2227	16.9186
SRR14377157	2021-02-26	21.0894	20.2853
SRR14154654	2021-03-13	15.9526	15.0009
SRR14154942	2021-03-13	18.6414	17.824
SRR14158239	2021-03-01	19.7869	18.923
SRR14405767	2021-03-16	20.4338	19.1478
SRR14155018	2021-03-13	18.7819	17.8209
SRR14155168	2021-03-15	26.4743	25.7858
SRR14158482	2021-03-01	18.9385	17.8173
SRR14896824	2021-05-13	18.7799	17.8049
SRR14374751	2021-03-31	18.469	17.127
SRR14381299	2021-04-01	20.6315	19.3862
SRR14896587	2021-05-13	16.3179	14.6443
SRR14405272	2021-03-18	19.5042	18.8345
SRR14155680	2021-03-08	22.3964	21.7371
SRR14156397	2021-02-14	26.801	26.3282
SRR14376852	2021-02-27	14.8893	14.1227
SRR14896522	2021-05-13	26.1229	24.7246
SRR14154838	2021-03-13	25.4446	25.3653
SRR14155064	2021-03-16	23.5977	22.7621
SRR14377646	2021-02-28	22.3207	20.7073
SRR14377702	2021-02-28	26.8874	25.9998
SRR14156292	2021-02-13	23.0709	22.6171
SRR14380727	2021-03-29	23.1359	21.5295
SRR14376648	2021-02-28	19.33	18.6134
SRR14377726	2021-02-27	16.8297	16.2678
SRR14374452	2021-04-01	22.7954	21.4009
SRR14152620	2021-03-16	22.1925	21.5146
SRR14155023	2021-03-13	18.0356	17.7938
SRR14156075	2021-02-24	20.0566	19.3472
SRR14152861	2021-03-15	18.4136	17.9626
SRR14405908	2021-03-17	25.7372	25.2751
SRR14158341	2021-03-01	21.8746	21.5305
SRR14158275	2021-02-28	18.6593	17.819
SRR14380347	2021-03-31	19.5601	18.3092
SRR14155941	2021-03-12	19.1567	17.9206
SRR14156444	2021-02-13	20.8091	20.3268
SRR14380540	2021-04-01	16.8254	15.2079
SRR14158547	2021-03-01	26.745	26.4674
SRR14405867	2021-03-18	28.4804	28.5099
SRR14375183	2021-04-01	21.5359	20.6467
SRR14405559	2021-03-18	22.8017	22.262
SRR14375378	2021-04-02	17.9147	16.8339
SRR14156539	2021-02-12	25.6322	24.5835
SRR14405756	2021-03-16	17.7385	16.7472
SRR14377313	2021-02-26	23.5517	22.7234
SRR14156641	2021-02-11	20.2363	19.2708
SRR14156190	2021-03-12	20.4712	19.5594
SRR14157665	2021-02-22	24.8146	22.5631
SRR14405480	2021-03-19	25.3246	24.4031
SRR14155541	2021-03-13	24.4469	21.2974
SRR14897104	2021-05-11	20.9909	19.9112
SRR14374804	2021-04-05	20.7057	19.296
SRR14156132	2021-03-13	22.8037	22.2448
SRR14155480	2021-03-09	18.7627	17.0743
SRR14155574	2021-03-10	21.1882	20.5019
SRR14380933	2021-04-01	24.6508	23.8342
SRR14155734	2021-03-09	19.7658	18.9759
SRR14376621	2021-02-27	20.1328	18.5708
SRR14155361	2021-03-13	19.7309	19.4126
SRR14157639	2021-02-26	20.6767	19.5297
SRR14380414	2021-04-01	18.7907	15.7549
SRR14156390	2021-02-12	19.1712	18.7845
SRR14376846	2021-02-27	23.1434	22.4566
SRR14380245	2021-04-01	13.4398	12.5273
SRR14155060	2021-03-13	28.8999	26.9749
SRR14152737	2021-03-14	18.3037	16.8609
SRR14156409	2021-02-13	18.7446	18.5197
SRR14405823	2021-03-17	19.6692	19.3032
SRR14155711	2021-03-11	22.8382	22.7776
SRR14158466	2021-03-02	18.5068	18.1704
SRR14155599	2021-03-13	15.6478	14.831
SRR14155662	2021-03-12	27.2899	26.953
SRR14155926	2021-03-12	18.9116	17.6367
SRR14376676	2021-02-28	19.0985	18.3911
SRR14374371	2021-03-31	17.8074	16.1713
SRR14375329	2021-04-03	15.7606	14.6535
SRR14157217	2021-02-24	25.4282	24.8302
SRR14381303	2021-04-01	24.9201	23.8227
SRR14375567	2021-04-01	27.3438	26.7803
SRR14155543	2021-03-10	20.196	19.517
SRR14375454	2021-03-31	19.5972	18.6902
SRR14377317	2021-02-26	18.5073	17.9006
SRR14376622	2021-02-27	16.7535	15.8083
SRR14158137	2021-03-03	23.2061	22.8248
SRR14374775	2021-04-04	16.1166	14.0007
SRR14375132	2021-04-01	17.7092	15.9017
SRR14158390	2021-03-03	18.2384	17.1723
SRR14375314	2021-04-02	24.909	22.5368
SRR14374463	2021-04-01	16.6153	16.0553
SRR14375236	2021-04-02	15.7179	14.7654
SRR14157596	2021-02-24	24.2673	23.5893
SRR14896657	2021-05-12	21.2275	20.2794
SRR14377057	2021-02-28	21.8393	20.3782
SRR14377510	2021-02-26	18.0668	16.4891
SRR14158225	2021-03-01	21.3426	20.6008
SRR14405676	2021-03-19	23.6127	22.8225
SRR14154716	2021-03-14	26.256	26.0239
SRR14377070	2021-02-28	19.5258	18.3128
SRR14374981	2021-04-03	14.0217	13.4663
SRR14377652	2021-02-27	27.5542	25.9301
SRR14381067	2021-03-30	25.4546	23.8108
SRR14155321	2021-03-11	22.1999	21.7702
SRR14157955	2021-03-01	16.7312	15.0286
SRR14380313	2021-03-30	24.5849	24.1018
SRR14377453	2021-02-28	18.2685	17.7675
SRR14376764	2021-02-26	27.5302	26.5691
SRR14377473	2021-02-28	23.7426	22.9933
SRR14157980	2021-02-28	25.8352	25.6292
SRR14153099	2021-03-15	19.2943	18.803
SRR14380464	2021-03-30	25.91	25.374
SRR14157407	2021-02-23	20.2356	19.1431
SRR14405688	2021-03-18	26.8036	26.3843
SRR14375621	2021-04-01	17.9519	15.5457
SRR14154826	2021-03-14	24.1958	23.727
SRR14375353	2021-04-02	17.6851	16.5887
SRR14157322	2021-02-23	26.9041	26.6469
SRR14374529	2021-03-31	21.2657	20.2255
SRR14155983	2021-03-11	20.8208	20.4431
SRR14152424	2021-03-13	19.7338	19.2106
SRR14375062	2021-04-01	24.501	23.6367
SRR14152438	2021-03-13	18.6609	17.1631
SRR14405789	2021-03-17	15.7852	15.6261
SRR14381057	2021-03-30	25.4237	23.7639
SRR14374527	2021-03-31	20.8191	19.6406
SRR14156194	2021-03-12	22.0184	21.6072
SRR14897133	2021-05-13	21.2509	20.0075
SRR14156368	2021-02-13	22.3944	21.5855
SRR14152442	2021-03-14	18.8445	17.9346
SRR14375582	2021-03-31	17.6901	16.8838
SRR14405291	2021-03-17	20.8063	20.271
SRR14375633	2021-04-01	21.5002	20.7391
SRR14155614	2021-03-12	25.6393	23.8014
SRR14155618	2021-03-10	18.7742	18.6085
SRR14155547	2021-03-10	20.2434	18.2105
SRR14377353	2021-03-01	16.0658	15.0121
SRR14156109	2021-03-11	21.4034	19.8276
SRR14381375	2021-03-30	25.619	24.7129
SRR14157104	2021-02-24	16.5579	15.8428
SRR14155761	2021-03-12	18.2711	17.742
SRR14377771	2021-02-25	19.5682	18.7956
SRR14375102	2021-04-03	20.3337	19.6922
SRR14156977	2021-02-24	21.7111	20.7459
SRR14375483	2021-04-01	24.4148	22.9017
SRR14158125	2021-03-01	26.8368	25.4189
SRR14152870	2021-03-16	17.6494	16.3859
SRR14152855	2021-03-15	18.8178	18.1643
SRR14375195	2021-04-01	22.0896	21.1105
SRR14377459	2021-02-28	25.6016	24.8015
SRR14154882	2021-03-14	19.1155	18.6508
SRR14375447	2021-03-31	25.2777	23.6184
SRR14376966	2021-03-03	24.7869	24.0346
SRR14157453	2021-02-24	21.3746	20.3652
SRR14158567	2021-03-01	22.7922	22.3835
SRR14377546	2021-02-27	20.2454	19.6654
SRR14158097	2021-03-01	22.1752	21.551
SRR14374612	2021-04-02	27.0028	26.2412
SRR14152572	2021-03-14	19.7796	19.3754
SRR14896839	2021-05-10	26.2897	25.2318
SRR14374548	2021-04-04	21.0704	19.3146
SRR14154895	2021-03-14	19.4737	18.1237
SRR14153017	2021-03-13	23.4905	22.8658
SRR14155071	2021-03-13	22.1561	21.2048
SRR14158514	2021-03-03	24.6385	24.0859
SRR14157903	2021-03-01	21.6406	21.1343
SRR14405720	2021-03-18	24.6213	23.5729
SRR14896697	2021-05-13	23.8431	22.2799
SRR14374594	2021-03-31	22.5349	21.6958
SRR14157854	2021-03-03	25.7423	24.6055
SRR14156058	2021-03-09	25.4403	25.3365
SRR14405809	2021-03-18	22.7061	21.806
SRR14405515	2021-03-18	23.5323	22.8247
SRR14376634	2021-02-27	16.8761	16.0784
SRR14157982	2021-03-02	26.9435	26.3602
SRR14152788	2021-03-15	19.8195	19.4945
SRR14155974	2021-03-11	21.8379	21.4193
SRR14381412	2021-04-01	17.1091	16.1069
SRR14405444	2021-03-18	26.7783	26.6773
SRR14376743	2021-02-27	23.7649	23.1825
SRR14376590	2021-02-25	22.3073	21.5672
SRR14158623	2021-03-01	18.9273	18.4082
SRR14155046	2021-03-15	23.7869	22.777
SRR14154812	2021-03-11	18.2743	17.5083
SRR14158693	2021-03-02	19.5438	17.2634
SRR14896533	2021-05-13	23.8683	22.8327
SRR14156022	2021-03-10	21.4283	20.8839
SRR14154985	2021-03-11	24.3711	23.8453
SRR14154706	2021-03-13	23.2677	21.7927
SRR14374812	2021-04-02	17.7465	15.8364
SRR14156616	2021-02-14	19.2358	18.4869
SRR14152690	2021-03-14	17.5088	15.8065
SRR14375120	2021-04-01	17.4547	16.3671
SRR14377441	2021-02-27	19.5405	18.4004
SRR14157218	2021-02-24	19.5499	18.7924
SRR14156093	2021-03-11	21.2618	19.3766
SRR14374863	2021-04-01	26.7718	25.6109
SRR14156115	2021-03-11	18.7432	18.1387
SRR14152521	2021-03-14	22.7261	22.0324
SRR14157465	2021-02-24	20.9217	20.4444
SRR14158228	2021-03-01	19.5515	19.2502
SRR14154734	2021-03-11	16.1763	15.7987
SRR14405574	2021-03-18	20.509	19.3844
SRR14405600	2021-03-15	20.8171	18.7025
SRR14375529	2021-03-31	25.2463	22.8434
SRR14897190	2021-05-14	25.1141	23.8469
SRR14154742	2021-03-11	25.8008	24.2437
SRR14156009	2021-03-12	18.6866	17.2146
SRR14156501	2021-02-13	17.616	16.8282
SRR14152449	2021-03-15	19.5017	18.7844
SRR14157433	2021-02-24	15.3565	14.3459
SRR14152518	2021-03-14	15.7666	14.7803
SRR14158290	2021-02-28	20.3724	19.474
SRR14380571	2021-04-01	23.7379	22.7275
SRR14152543	2021-03-16	17.0345	16.057
SRR14374657	2021-03-31	15.8715	14.9959
SRR14377766	2021-02-25	22.0478	21.4482
SRR14156017	2021-03-12	17.1687	16.0364
SRR14152637	2021-03-16	22.6487	20.9777
SRR14374786	2021-04-03	21.115	20.501
SRR14158494	2021-03-02	23.2003	22.7156
SRR14375390	2021-03-31	16.3024	14.9972
SRR14156214	2021-03-11	19.3726	18.7968
SRR14158172	2021-02-28	18.8195	18.3681
SRR14375438	2021-04-01	20.15	19.6633
SRR14155355	2021-03-13	23.1711	22.3298
SRR14896547	2021-05-13	17.486	15.3807
SRR14405763	2021-03-16	20.8732	19.5872
SRR14153093	2021-03-15	26.3054	26.0615
SRR14155076	2021-03-13	25.5035	25.7377
SRR14157133	2021-02-22	21.708	20.7287
SRR14381397	2021-03-30	19.4878	18.7783
SRR14156460	2021-02-13	22.328	21.6556
SRR14380617	2021-04-01	20.3155	18.6032
SRR14157109	2021-02-24	18.8402	17.2382
SRR14381358	2021-04-01	27.4642	26.1437
SRR14377669	2021-02-27	18.7617	17.9185
SRR14375552	2021-04-01	25.8836	24.9766
SRR14897111	2021-05-11	21.1585	20.1798
SRR14377226	2021-02-28	20.8287	19.4995
SRR14381036	2021-03-30	26.7457	24.0084
SRR14374871	2021-04-01	26.5308	24.7782
SRR14380531	2021-04-01	19.3558	18.3948
SRR14381209	2021-04-01	21.2679	20.154
SRR14376810	2021-02-26	15.8453	15.1774
SRR14374410	2021-04-04	23.2374	22.1397
SRR14376728	2021-02-27	23.5996	22.9181
SRR14156569	2021-02-12	20.6561	19.778
SRR14156527	2021-02-12	16.9131	16.062
SRR14376724	2021-02-27	21.6304	21.1211
SRR14156456	2021-02-13	25.7216	25.0838
SRR14157904	2021-02-28	19.1316	17.8395
SRR14896532	2021-05-13	17.1107	16.4418
SRR14154801	2021-03-11	16.6169	15.3378
SRR14377278	2021-02-28	21.7703	20.9199
SRR14154960	2021-03-12	23.5184	22.8079
SRR14381190	2021-03-30	21.8967	20.9666
SRR14381228	2021-04-01	19.6744	18.7449
SRR14376719	2021-02-27	26.7518	25.8187
SRR14152504	2021-03-14	24.2078	23.4763
SRR14896748	2021-05-11	17.9263	17.14
SRR14154644	2021-03-13	19.4958	19.0948
SRR14376972	2021-03-03	25.8302	24.8921
SRR14381321	2021-03-30	23.881	22.3621
SRR14377777	2021-02-25	17.9638	17.6704
SRR14155019	2021-03-13	16.2287	15.648
SRR14374887	2021-04-01	21.9502	21.4223
SRR14155184	2021-03-14	24.6374	24.0674
SRR14156038	2021-03-11	20.5775	18.6533
SRR14405603	2021-03-17	25.1294	24.8047
SRR14157213	2021-02-24	21.4628	20.2381
SRR14155811	2021-03-12	19.8016	19.1584
SRR14380341	2021-03-31	23.9415	22.3693
SRR14374948	2021-04-05	27.7615	25.9289
SRR14152825	2021-03-13	21.3775	21.3684
SRR14377505	2021-02-26	26.7508	26.1328
SRR14374566	2021-04-02	21.9039	20.549
SRR14155831	2021-03-12	18.7682	18.2956
SRR14380287	2021-04-01	17.5196	16.5846
SRR14158401	2021-03-03	20.9148	20.5062
SRR14157216	2021-02-24	24.7624	23.8558
SRR14157041	2021-02-24	21.4721	20.6999
SRR14381222	2021-04-01	28.131	26.2928
SRR14896712	2021-05-14	18.2355	16.6668
SRR14157474	2021-02-25	23.0959	22.0118
SRR14380601	2021-04-01	16.1956	15.3506
SRR14405695	2021-03-18	19.491	18.6623
SRR14381246	2021-04-01	17.1218	16.2287
SRR14156183	2021-03-11	20.9738	20.2446
SRR14380725	2021-03-29	19.1314	17.1649
SRR14405468	2021-03-18	18.4155	17.7755
SRR14374828	2021-04-02	20.6117	19.4675
SRR14897148	2021-05-12	27.6041	25.6801
SRR14157287	2021-02-25	16.6329	15.783
SRR14158095	2021-03-03	26.7928	25.7842
SRR14155942	2021-03-12	20.9782	18.9909
SRR14158078	2021-03-03	23.0299	22.5557
SRR14154766	2021-03-14	18.7658	18.4515
SRR14155882	2021-03-11	19.9533	18.3832
SRR14380968	2021-03-31	20.7903	19.4633
SRR14154963	2021-03-13	19.0872	18.6602
SRR14374895	2021-04-05	23.4021	22.7081
SRR14155993	2021-03-11	20.068	19.831
SRR14156513	2021-02-12	20.0273	19.322
SRR14156466	2021-02-13	27.6135	26.7426
SRR14405347	2021-03-19	18.0885	17.7295
SRR14380355	2021-04-01	23.634	22.1327
SRR14896600	2021-05-10	22.8089	21.4358
SRR14158691	2021-03-02	23.3007	22.2189
SRR14155896	2021-03-08	26.7177	25.62
SRR14155357	2021-03-13	18.3383	17.5312
SRR14157409	2021-02-23	17.9528	17.3813
SRR14156167	2021-02-24	22.7594	21.9754
SRR14155199	2021-03-14	19.4741	18.7518
SRR14155000	2021-03-15	25.8946	25.0777
SRR14380640	2021-03-31	16.3075	15.3978
SRR14374466	2021-03-31	21.4069	20.0263
SRR14381344	2021-04-01	18.2459	17.2466
SRR14156476	2021-02-13	17.5449	16.204
SRR14158310	2021-03-01	16.4785	14.8257
SRR14157209	2021-02-23	23.6111	22.963
SRR14157179	2021-02-24	20.5313	19.5289
SRR14158354	2021-03-01	21.7822	21.1258
SRR14154648	2021-03-16	23.8493	22.5344
SRR14156171	2021-03-12	19.5336	18.5826
SRR14897162	2021-05-09	19.3545	17.1362
SRR14375201	2021-04-01	20.0995	18.4983
SRR14377100	2021-03-01	21.7915	21.1131
SRR14158005	2021-03-03	25.5451	24.5351
SRR14158530	2021-03-03	23.8987	23.5075
SRR14374472	2021-03-31	16.5642	15.5403
SRR14158508	2021-03-03	18.7316	17.6025
SRR14156463	2021-02-13	19.8323	19.5307
SRR14896498	2021-05-11	20.6349	19.6313
SRR14377152	2021-02-28	17.6363	16.7489
SRR14374444	2021-04-04	16.9375	15.742
SRR14405321	2021-03-19	21.3288	20.1075
SRR14374629	2021-04-02	19.9466	19.3947
SRR14376758	2021-02-27	22.7664	21.875
SRR14156059	2021-02-24	23.9513	23.2952
SRR14374623	2021-04-03	17.2498	16.5701
SRR14158427	2021-03-03	25.9192	25.2832
SRR14155826	2021-03-12	18.8535	18.0358
SRR14380764	2021-03-31	22.7704	21.8104
SRR14896913	2021-05-11	19.8029	18.5982
SRR14158581	2021-03-03	15.9692	14.8069
SRR14405590	2021-03-15	20.8386	19.4856
SRR14375354	2021-04-02	23.7665	21.9288
SRR14152798	2021-03-14	20.5264	19.7996
SRR14377640	2021-02-28	20.7285	19.8144
SRR14156018	2021-03-12	18.8307	18.2364
SRR14374338	2021-04-01	22.0438	21.4048
SRR14157520	2021-02-24	26.3051	25.3405
SRR14155353	2021-03-13	18.7814	17.4766
SRR14377743	2021-02-27	16.946	15.8406
SRR14377421	2021-02-27	17.8676	17.0081
SRR14158432	2021-03-03	18.9126	17.2967
SRR14156433	2021-02-13	23.1346	21.9586
SRR14374406	2021-04-03	20.3797	19.4162
SRR14155444	2021-03-12	18.9037	18.5073
SRR14155129	2021-03-16	23.3703	23.157
SRR14152749	2021-03-14	24.5394	23.6344
SRR14158167	2021-02-28	25.9083	25.2209
SRR14897005	2021-05-12	27.4725	26.1543
SRR14375665	2021-04-01	17.5948	16.1986
SRR14380728	2021-03-29	18.4167	15.7527
SRR14155720	2021-03-11	25.1042	24.612
SRR14897180	2021-05-14	19.019	18.1837
SRR14156542	2021-02-13	18.7906	17.5854
SRR14896677	2021-05-12	22.0317	21.0756
SRR14156057	2021-02-24	24.6071	24.2846
SRR14155465	2021-03-12	19.4895	18.971
SRR14897044	2021-05-12	22.0192	20.7069
SRR14155497	2021-03-12	19.5373	18.7746
SRR14377027	2021-02-27	20.845	20.3828
SRR14158330	2021-03-01	25.7788	25.0993
SRR14158456	2021-03-02	26.2688	25.7861
SRR14405343	2021-03-19	19.2054	18.7695
SRR14158568	2021-03-01	20.7587	18.7607
SRR14154722	2021-03-12	18.9766	18.5809
SRR14155879	2021-03-11	24.1317	23.3443
SRR14154885	2021-03-14	20.452	19.6417
SRR14374818	2021-04-02	23.954	22.4537
SRR14896816	2021-05-13	19.9267	18.7675
SRR14155588	2021-03-13	17.4856	16.6319
SRR14375334	2021-03-31	17.7783	17.2468
SRR14375448	2021-04-01	25.603	24.579
SRR14154970	2021-03-12	21.5871	20.9343
SRR14158256	2021-03-02	25.8319	24.605
SRR14374348	2021-04-01	22.8172	20.8418
SRR14154810	2021-03-16	18.418	18.1213
SRR14156395	2021-02-13	23.0157	21.872
SRR14155403	2021-03-12	25.1875	23.7563
SRR14152971	2021-03-15	18.1885	17.5117
SRR14156457	2021-02-13	22.2377	21.6226
SRR14157816	2021-03-01	20.4349	19.4532
SRR14377642	2021-02-28	18.6365	17.731
SRR14380782	2021-03-30	19.7686	17.8632
SRR14896502	2021-05-11	27.6557	25.7753
SRR14896862	2021-05-11	23.0731	22.0051
SRR14377402	2021-02-26	17.732	17.2273
SRR14897353	2021-05-13	21.6264	20.8444
SRR14152956	2021-03-15	25.4365	25.058
SRR14380253	2021-03-31	23.7636	22.7445
SRR14158416	2021-02-28	22.8224	21.7917
SRR14405742	2021-03-18	24.5888	23.9684
SRR14375437	2021-04-01	26.1825	25.2498
SRR14152962	2021-03-15	18.8048	17.9839
SRR14377001	2021-03-03	18.9724	18.7075
SRR14152762	2021-03-15	23.7572	22.7881
SRR14375504	2021-04-01	22.0679	21.3907
SRR14155815	2021-03-12	23.9855	23.783
SRR14376619	2021-02-27	19.3927	18.7548
SRR14152532	2021-03-13	24.5823	23.4327
SRR14155760	2021-02-24	15.8273	14.7538
SRR14405299	2021-03-17	16.8092	15.99
SRR14156508	2021-02-12	16.6937	15.7529
SRR14157651	2021-02-26	26.016	24.8175
SRR14157010	2021-02-23	19.7319	17.9462
SRR14157192	2021-02-24	24.3853	23.6498
SRR14377397	2021-03-03	23.6657	23.0195
SRR14896745	2021-05-12	25.8046	24.3386
SRR14157479	2021-02-24	21.7542	21.3897
SRR14152845	2021-03-13	26.4306	26.2128
SRR14155705	2021-03-11	19.5263	18.6931
SRR14156362	2021-02-13	22.0871	20.7509
SRR14375099	2021-04-03	17.0788	16.0135
SRR14155985	2021-03-10	25.1672	24.7838
SRR14405601	2021-03-15	18.8173	16.8556
SRR14376876	2021-02-26	22.8465	21.835
SRR14156388	2021-02-13	18.8713	18.2492
SRR14377011	2021-03-03	24.3405	23.4602
SRR14375572	2021-04-01	28.3073	26.1692
SRR14380820	2021-03-30	21.5816	19.7655
SRR14157622	2021-02-24	19.3152	18.1425
SRR14158329	2021-03-01	21.5108	19.7281
SRR14896945	2021-05-13	22.0067	20.6091
SRR14156510	2021-02-12	22.7728	21.8059
SRR14896583	2021-05-13	23.3934	22.617
SRR14380446	2021-03-31	22.1457	21.4121
SRR14377393	2021-03-03	17.5878	17.2668
SRR14377512	2021-02-27	23.2799	21.9767
SRR14158690	2021-03-02	24.8174	24.6351
SRR14156469	2021-02-13	24.6534	23.518
SRR14158550	2021-03-02	18.5035	17.6986
SRR14374761	2021-04-01	20.7677	19.8252
SRR14152780	2021-03-15	21.6709	20.8776
SRR14380624	2021-04-01	24.2429	23.3506
SRR14152558	2021-03-16	20.2654	19.6377
SRR14375084	2021-04-01	14.418	13.4836
SRR14157293	2021-02-22	21.0126	20.5495
SRR14376895	2021-02-28	22.6013	21.7823
SRR14380888	2021-03-30	20.3421	19.6628
SRR14377492	2021-02-26	22.5504	22.2394
SRR14158003	2021-03-01	23.2475	21.7765
SRR14156619	2021-02-14	17.7412	17.3343
SRR14376985	2021-03-03	22.6748	21.7939
SRR14152713	2021-03-15	26.6786	26.3679
SRR14381224	2021-04-01	19.5445	18.2009
SRR14156159	2021-02-23	22.8198	22.0548
SRR14155511	2021-03-13	18.7173	18.5606
SRR14375616	2021-04-01	23.8149	22.796
SRR14158279	2021-02-28	21.5292	20.5789
SRR14377744	2021-02-27	24.6323	23.8355
SRR14152580	2021-03-13	19.4791	19.1044
SRR14152837	2021-03-14	17.1449	16.5207
SRR14377118	2021-02-27	19.6111	17.9723
SRR14155491	2021-03-09	18.4408	17.8321
SRR14380518	2021-03-30	26.1161	24.9983
SRR14156374	2021-02-13	19.1368	17.492
SRR14381211	2021-04-01	27.1287	25.6339
SRR14375441	2021-04-01	24.6049	23.8088
SRR14157448	2021-02-24	20.3366	19.8024
SRR14405564	2021-03-18	23.7571	23.3745
SRR14377291	2021-02-26	28.3986	26.8121
SRR14405298	2021-03-18	20.5744	20.4562
SRR14374480	2021-04-04	24.7208	23.7345
SRR14156279	2021-02-12	18.1339	16.7007
SRR14158131	2021-03-01	23.5218	22.7713
SRR14152806	2021-03-14	23.6829	23.1087
SRR14374729	2021-04-05	16.4007	15.7312
SRR14377812	2021-02-26	19.1218	18.1047
SRR14377105	2021-02-27	26.7717	26.0229
SRR14380619	2021-04-01	23.8267	22.7938
SRR14380629	2021-03-31	25.1113	24.1592
SRR14374941	2021-04-05	18.9761	18.232
SRR14157607	2021-02-24	21.8202	20.7074
SRR14896743	2021-05-12	24.9138	23.7631
SRR14405547	2021-03-17	26.5917	26.4119
SRR14375226	2021-04-02	25.0926	24.224
SRR14152440	2021-03-15	26.3432	25.911
SRR14897055	2021-05-10	28.6709	26.7912
SRR14157873	2021-03-03	19.2652	18.2819
SRR14158452	2021-03-02	25.6998	25.0787
SRR14377272	2021-02-28	18.4996	17.8553
SRR14155733	2021-03-10	27.2094	26.9174
SRR14380706	2021-03-31	24.4819	22.7998
SRR14405428	2021-03-15	26.769	26.8407
SRR14157080	2021-02-24	17.8126	17.3589
SRR14374843	2021-04-02	19.0886	18.2737
SRR14157847	2021-03-01	19.716	18.5589
SRR14156195	2021-03-11	22.6536	21.4813
SRR14157087	2021-02-24	23.6023	21.3445
SRR14380739	2021-03-29	23.2083	21.4998
SRR14152508	2021-03-14	20.7735	20.7058
SRR14158666	2021-02-28	22.7849	21.9333
SRR14375507	2021-04-01	24.3628	23.3858
SRR14405487	2021-03-19	27.4375	26.8873
SRR14896972	2021-05-11	16.7666	15.9528
SRR14154821	2021-03-14	16.5177	15.8336
SRR14156090	2021-03-11	25.0783	23.8086
SRR14155691	2021-03-10	17.3706	16.7245
SRR14156019	2021-03-12	18.4899	16.9552
SRR14152434	2021-03-13	16.6858	16.2085
SRR14158520	2021-03-03	17.7516	17.6113
SRR14377108	2021-02-27	20.3801	19.1036
SRR14896997	2021-05-12	27.4462	26.7232
SRR14380930	2021-04-01	16.8808	16.0052
SRR14154842	2021-03-12	23.858	23.275
SRR14896556	2021-05-13	26.4682	25.2969
SRR14377648	2021-02-28	26.0399	24.8216
SRR14154870	2021-03-16	25.2533	24.5141
SRR14155048	2021-03-16	22.7687	22.2988
SRR14377431	2021-02-27	20.4963	19.7039
SRR14156509	2021-02-13	18.7469	17.6707
SRR14377683	2021-02-26	21.8688	21.2786
SRR14157928	2021-03-03	17.813	17.0817
SRR14157103	2021-02-24	17.6554	16.9366
SRR14157851	2021-03-01	26.1311	24.7313
SRR14380656	2021-04-01	24.9803	24.488
SRR14375050	2021-04-01	26.0055	25.3487
SRR14897332	2021-05-10	18.7762	16.9379
SRR14157909	2021-03-01	18.6909	17.8436
SRR14897048	2021-05-12	15.4126	14.1834
SRR14405667	2021-03-15	16.5162	15.6656
SRR14154905	2021-03-14	19.3932	18.671
SRR14157197	2021-02-24	24.4653	23.9877
SRR14405306	2021-03-17	19.8668	19.0052
SRR14155288	2021-03-11	19.5831	19.037
SRR14405540	2021-03-17	23.7497	23.119
SRR14152646	2021-03-16	22.3945	21.4639
SRR14380806	2021-03-30	18.9806	18.1986
SRR14155500	2021-03-12	16.3069	15.7034
SRR14374465	2021-03-31	18.3526	17.2274
SRR14405833	2021-03-16	19.9969	19.5381
SRR14154719	2021-03-11	24.63	24.6109
SRR14158616	2021-03-02	15.9202	15.3047
SRR14375241	2021-04-02	15.1431	14.0523
SRR14377806	2021-02-26	21.18	20.7925
SRR14156517	2021-02-12	22.1952	21.1975
SRR14376606	2021-02-25	17.2479	15.9621
SRR14896505	2021-05-11	28.24	26.5729
SRR14374877	2021-04-01	18.6458	18.0089
SRR14154732	2021-03-11	17.6983	17.508
SRR14375162	2021-04-01	19.7547	18.8341
SRR14375021	2021-04-01	20.2917	19.032
SRR14376581	2021-02-26	18.3229	17.4298
SRR14380840	2021-03-30	21.7623	20.8245
SRR14155093	2021-03-13	18.777	17.7795
SRR14156391	2021-02-12	19.7251	18.9675
SRR14380935	2021-04-01	21.6836	20.5109
SRR14376946	2021-02-25	21.0389	19.5261
SRR14158273	2021-02-28	24.8773	24.6533
SRR14377435	2021-02-27	26.9935	25.6104
SRR14380768	2021-03-31	17.1387	16.3383
SRR14154800	2021-03-16	19.7314	19.0965
SRR14153040	2021-03-14	24.8642	23.4188
SRR14377384	2021-03-03	18.0462	17.7368
SRR14157881	2021-03-03	19.6475	19.2245
SRR14405710	2021-03-18	19.5693	18.1691
SRR14380345	2021-03-31	18.8176	17.7154
SRR14380280	2021-04-01	20.3569	18.4821
SRR14158622	2021-03-03	19.7737	19.4144
SRR14381068	2021-03-30	16.4214	15.0214
SRR14381306	2021-03-31	27.5908	26.8037
SRR14155077	2021-03-13	16.883	15.55
SRR14405451	2021-03-18	17.2376	16.5584
SRR14374809	2021-04-05	26.6628	25.6502
SRR14152557	2021-03-16	16.7778	15.9658
SRR14154844	2021-03-14	24.7716	23.806
SRR14896990	2021-05-11	23.2071	22.3633
SRR14374886	2021-04-01	21.0034	20.035
SRR14157913	2021-02-28	18.561	17.6461
SRR14405277	2021-03-18	18.2393	17.6724
SRR14375534	2021-04-01	16.3696	15.5474
SRR14896892	2021-05-11	19.0958	17.1968
SRR14380276	2021-04-01	26.5807	26.1964
SRR14157935	2021-03-03	20.0257	19.4547
SRR14156187	2021-03-12	20.3533	19.6775
SRR14374437	2021-04-03	16.7521	15.2588
SRR14380609	2021-04-01	17.7641	16.7588
SRR14374473	2021-04-01	21.453	20.5301
SRR14380729	2021-03-30	24.4292	23.4773
SRR14155950	2021-03-12	19.5085	18.4445
SRR14153021	2021-03-13	24.1334	23.6418
SRR14157560	2021-02-24	21.5614	21.0695
SRR14152428	2021-03-14	14.9453	14.1981
SRR14158511	2021-03-01	22.6566	21.7338
SRR14155525	2021-03-12	19.6087	19.0769
SRR14380321	2021-04-01	19.6518	17.744
SRR14896474	2021-05-13	22.7914	21.664
SRR14152654	2021-03-15	16.2773	15.8137
SRR14375556	2021-04-01	16.1726	15.5529
SRR14897066	2021-05-10	16.5655	15.4036
SRR14380960	2021-03-31	20.2364	19.114
SRR14374984	2021-04-05	19.2624	17.3525
SRR14897002	2021-05-12	20.6648	19.1558
SRR14380344	2021-03-31	22.0664	21.3377
SRR14375137	2021-04-01	20.1238	18.2747
SRR14374680	2021-04-03	17.7942	16.692
SRR14380872	2021-04-01	20.071	18.2975
SRR14377630	2021-02-28	16.9889	16.7085
SRR14380799	2021-03-30	18.1398	16.9238
SRR14380622	2021-04-01	20.741	19.5226
SRR14376755	2021-02-26	20.8203	20.4523
SRR14374405	2021-04-04	16.8377	15.5152
SRR14376723	2021-02-27	19.7694	18.6451
SRR14157997	2021-03-03	24.2507	23.9009
SRR14896689	2021-05-13	26.9451	26.1345
SRR14896472	2021-05-12	19.6587	18.593
SRR14897338	2021-05-10	26.0554	25.933
SRR14377636	2021-02-28	18.643	17.7687
SRR14380551	2021-04-01	26.7373	25.6276
SRR14154665	2021-03-13	26.808	26.1955
SRR14375264	2021-04-01	22.8144	21.7376
SRR14380842	2021-03-31	19.7211	17.2104
SRR14377019	2021-03-03	26.7306	26.4321
SRR14156383	2021-02-13	22.7813	22.2999
SRR14157603	2021-02-25	25.1198	24.5453
SRR14405863	2021-03-18	22.4225	21.3558
SRR14157329	2021-02-23	18.8174	18.3654
SRR14897059	2021-05-10	27.5141	26.811
SRR14156525	2021-02-12	26.7497	26.2593
SRR14156567	2021-02-12	21.7948	20.7885
SRR14152538	2021-03-16	17.786	16.4587
SRR14405387	2021-03-18	18.828	18.2024
SRR14377681	2021-02-27	18.8429	17.8629
SRR14375080	2021-04-01	26.9114	25.15
SRR14896732	2021-05-12	18.785	17.3628
SRR14153091	2021-03-15	17.8269	17.4972
SRR14374665	2021-04-01	17.2306	16.2061
SRR14380853	2021-03-31	23.8259	23.1321
SRR14896723	2021-05-12	20.824	19.4715
SRR14405222	2021-03-17	20.7408	18.9961
SRR14152484	2021-03-13	20.9476	19.8136
SRR14376819	2021-02-26	21.3843	20.5357
SRR14375037	2021-04-01	17.6586	16.7615
SRR14377663	2021-02-26	21.5621	20.5502
SRR14158211	2021-03-01	18.8671	17.9728
SRR14377318	2021-02-26	24.3204	23.8405
SRR14377580	2021-02-25	24.388	23.672
SRR14158064	2021-03-03	21.618	20.8002
SRR14380486	2021-03-30	24.1941	22.7478
SRR14152777	2021-03-15	23.0262	21.9877
SRR14897359	2021-05-13	24.4773	22.768
SRR14158030	2021-03-02	23.8224	23.2825
SRR14380438	2021-03-31	18.0796	15.8205
SRR14375607	2021-04-01	18.763	17.8012
SRR14374693	2021-04-03	21.672	20.4512
SRR14405665	2021-03-17	18.1984	17.6287
SRR14897217	2021-05-12	17.9503	16.932
SRR14155340	2021-03-11	21.1528	20.4731
SRR14897056	2021-05-10	21.2062	20.0528
SRR14376751	2021-02-27	27.8597	26.7692
SRR14377024	2021-03-03	20.1745	19.7114
SRR14896497	2021-05-11	24.7541	24.1027
SRR14405203	2021-03-18	20.7428	19.4703
SRR14374564	2021-04-05	23.6277	21.7825
SRR14157967	2021-02-28	27.8255	26.8211
SRR14158539	2021-03-03	23.1683	21.4435
SRR14157629	2021-02-27	19.6928	18.4654
SRR14155785	2021-03-11	22.7766	22.5005
SRR14158650	2021-03-03	19.7484	19.0104
SRR14380309	2021-04-01	22.2391	21.2862
SRR14376564	2021-02-26	25.5967	23.8671
SRR14375338	2021-04-01	19.7841	19.164
SRR14158460	2021-03-03	21.2501	20.5295
SRR14152412	2021-03-13	19.935	19.1595
SRR14155154	2021-03-12	18.7573	17.8163
SRR14158166	2021-02-28	17.7771	17.3845
SRR14896549	2021-05-13	17.7306	16.4202
SRR14157564	2021-02-24	17.2784	15.8371
SRR14157301	2021-02-23	19.7759	18.8541
SRR14897046	2021-05-12	23.155	22.3457
SRR14157211	2021-02-24	19.4331	17.8859
SRR14405473	2021-03-18	19.1977	18.8118
SRR14155040	2021-03-16	17.7258	16.3564
SRR14155514	2021-03-12	19.4394	18.7126
SRR14152732	2021-03-13	16.8405	16.3602
SRR14896836	2021-05-10	16.1615	14.4522
SRR14157090	2021-02-21	17.115	16.1944
SRR14405650	2021-03-17	22.046	21.3387
SRR14380578	2021-04-01	19.1602	18.4132
SRR14405362	2021-03-15	17.6943	17.1265
SRR14157356	2021-02-25	19.3165	18.4811
SRR14380418	2021-04-02	21.5725	20.5533
SRR14374779	2021-04-04	16.9892	16.1136
SRR14380746	2021-03-30	24.1446	23.4403
SRR14156440	2021-02-13	19.0518	18.3256
SRR14896919	2021-05-11	17.3808	16.6167
SRR14897238	2021-05-11	23.8214	22.4856
SRR14896597	2021-05-12	15.3317	14.4417
SRR14156581	2021-02-11	19.1961	18.3876
SRR14374820	2021-04-02	24.4776	23.2242
SRR14155205	2021-03-16	25.2946	24.6094
SRR14381275	2021-03-30	21.5662	20.4338
SRR14375544	2021-04-01	21.2201	20.7179
SRR14897210	2021-05-12	24.0603	23.1124
SRR14157542	2021-02-24	17.9005	17.1981
SRR14158072	2021-03-03	25.7644	25.0197
SRR14153053	2021-03-15	19.6158	18.2757
SRR14896929	2021-05-13	20.5183	19.3704
SRR14380568	2021-04-01	20.6736	18.7224
SRR14157030	2021-02-24	25.7077	25.0282
SRR14158379	2021-03-02	18.4417	16.9804
SRR14155522	2021-03-12	22.926	22.788
SRR14380582	2021-03-31	18.1793	16.857
SRR14375658	2021-04-01	24.7642	22.9758
SRR14154920	2021-03-13	19.9529	19.6829
SRR14152539	2021-03-16	19.2784	17.4313
SRR14376649	2021-02-28	23.9569	23.296
SRR14158531	2021-03-03	22.7598	22.4163
SRR14154975	2021-03-11	23.7556	23.1909
SRR14380972	2021-03-31	20.7363	19.6995
SRR14896835	2021-05-10	19.6518	18.7389
SRR14376928	2021-02-26	20.0063	19.0393
SRR14157204	2021-02-24	19.8125	18.7049
SRR14152835	2021-03-13	23.0366	22.5288
SRR14377399	2021-03-03	26.7989	26.1008
SRR14896535	2021-05-13	22.6204	21.0849
SRR14152820	2021-03-14	20.5503	19.7203
SRR14405368	2021-03-15	17.7118	17.2871
SRR14157124	2021-02-24	19.7767	17.1245
SRR14376675	2021-02-28	22.4328	21.7779
SRR14156178	2021-03-12	22.68	22.2045
SRR14380315	2021-03-30	21.2325	20.5541
SRR14380306	2021-03-30	23.7709	22.7405
SRR14374404	2021-04-04	20.8771	19.5053
SRR14380655	2021-04-01	19.801	18.564
SRR14374644	2021-03-31	16.7195	15.9545
SRR14377604	2021-02-27	21.7579	19.918
SRR14380526	2021-04-01	21.0049	19.9373
SRR14155793	2021-03-12	25.4746	24.5685
SRR14152752	2021-03-15	22.9573	21.8259
SRR14152738	2021-03-14	19.5534	18.6177
SRR14380741	2021-03-29	17.6461	16.6282
SRR14381081	2021-03-30	19.1859	21.4144
SRR14157360	2021-02-22	20.5145	19.7524
SRR14158507	2021-02-28	20.2249	19.7494
SRR14152920	2021-03-13	22.6663	22.4372
SRR14375014	2021-04-03	27.311	26.0177
SRR14381098	2021-03-30	26.292	25.6812
SRR14377612	2021-02-27	17.7459	16.0453
SRR14157508	2021-02-24	24.6854	23.5169
SRR14152568	2021-03-13	20.9852	20.2538
SRR14896729	2021-05-14	16.2079	15.0126
SRR14154919	2021-03-13	25.1377	23.8246
SRR14156563	2021-02-12	21.2992	20.5007
SRR14154749	2021-03-11	19.8868	18.6224
SRR14154982	2021-03-16	19.9215	19.0744
SRR14374453	2021-03-31	22.1445	21.3048
SRR14374806	2021-04-02	22.4826	20.637
SRR14374923	2021-04-01	21.2566	20.4282
SRR14405401	2021-03-18	14.7224	12.9071
SRR14157269	2021-02-25	21.791	20.7217
SRR14374961	2021-04-05	16.629	14.4445
SRR14155452	2021-03-12	17.3118	16.7993
SRR14376617	2021-02-27	24.0591	23.4591
SRR14152885	2021-03-16	24.4904	24.3865
SRR14158474	2021-02-28	18.4912	17.5024
SRR14158374	2021-03-03	23.493	23.2643
SRR14152741	2021-03-15	26.7936	25.8362
SRR14377752	2021-02-27	21.4033	20.6043
SRR14155232	2021-03-12	23.5719	23.3735
SRR14152462	2021-03-15	17.0413	15.776
SRR14157902	2021-03-01	17.2004	16.598
SRR14405699	2021-03-18	20.8052	20.4663
SRR14375324	2021-04-02	18.751	16.9007
SRR14376944	2021-02-25	23.1079	21.7481
SRR14897137	2021-05-14	16.6494	15.7342
SRR14381037	2021-03-30	22.1627	21.6285
SRR14896478	2021-05-13	16.4169	15.4836
SRR14158026	2021-03-02	24.2351	23.8274
SRR14152430	2021-03-14	18.9309	18.4367
SRR14380570	2021-04-01	19.2013	18.1945
SRR14897037	2021-05-13	21.1987	19.1916
SRR14374467	2021-03-31	16.4325	13.8148
SRR14374383	2021-04-05	21.0495	19.5352
SRR14155833	2021-03-12	18.7154	18.1116
SRR14381239	2021-04-01	18.432	16.2858
SRR14380234	2021-03-29	24.0318	21.9464
SRR14158092	2021-03-03	23.7994	22.6267
SRR14376738	2021-02-26	21.4355	20.402
